# Supplementary material for: Crystal structure of N-(2-hy­droxy­eth­yl)-5-nitro­isophthalamic acid monohydrate
Source: Acta Crystallogr Sect E Struct Rep Online. 2014 Oct 29;70(Pt 11):o1205–6. doi: 10.1107/S160053681402337X (PMC4257245; doi:10.1107/S160053681402337X)
Supplement: Supplementary file 1 [file e-70-o1205-sup1.cif]

##############################################################################
#                                                                            #
# This CIF contains the data in a paper accepted for publication in          #
# Acta Crystallographica Section E. It conforms to the requirements of       #
# Notes for Authors for Acta Crystallographica Section E, and has been       #
# peer reviewed under the auspices of the IUCr Commission on Journals.       #
#                                                                            #
# Full details of the Crystallographic Information File format               #
# are given in the paper "The Crystallographic Information File (CIF):       #
# a New Standard Archive File for Crystallography" by S. R. Hall, F. H.      #
# Allen and I. D. Brown [Acta Cryst. (1991), A47, 655-685].                  #
#                                                                            #
# The current version of the core CIF dictionary is obtainable from          #
# ftp://ftp.iucr.org/pub/cif_core.dic.                                       #
#                                                                            #
# Software is freely available for graphical display of the structure(s)     #
# in this CIF. For information consult the CIF software page                 #
# http://www.iucr.org/resources/cif/software.                                #
#                                                                            #
# This file may be used for bona fide research purposes within the           #
# scientific community so long as proper attribution is given to the journal # 
# article from which it was obtained.                                        #
#                                                                            #
##############################################################################
data_I
_audit_creation_method     SHELXL-97
_chemical_name_systematic
;
<i>N</i>-(2-Hydroxyethyl)-5-nitroisophthalamic acid monohydrate
;
_chemical_name_common     ?
_chemical_formula_moiety     'C10 H10 N2 O6, H2 O'
_chemical_formula_sum     'C10 H12 N2 O7'
_chemical_formula_iupac     'C10 H10 N2 O6, H2 O'
_chemical_formula_weight     272.22
_chemical_melting_point     ?
_symmetry_cell_setting     triclinic
_symmetry_space_group_name_H-M     'P -1'
_symmetry_space_group_name_Hall     '-P 1'
loop_
    _symmetry_equiv_pos_as_xyz
    'x, y, z'
    '-x, -y, -z'
_cell_length_a     6.449(3)
_cell_length_b     8.670(5)
_cell_length_c     11.051(6)
_cell_angle_alpha     106.581(8)
_cell_angle_beta     101.466(9)
_cell_angle_gamma     93.692(4)
_cell_volume     575.6(5)
_cell_formula_units_Z     2
_cell_measurement_reflns_used     2242
_cell_measurement_theta_min     2.472
_cell_measurement_theta_max     31.476
_cell_measurement_temperature     173(2)
_exptl_crystal_description     platelet
_exptl_crystal_colour     colorless
_exptl_crystal_size_max     0.44
_exptl_crystal_size_mid     0.31
_exptl_crystal_size_min     0.06
_exptl_crystal_density_diffrn     1.571
_exptl_crystal_density_meas     ?
_exptl_crystal_density_method     'not measured'
_exptl_crystal_F_000     284
_exptl_absorpt_coefficient_mu     0.135
_exptl_absorpt_correction_type     multi-scan
_exptl_absorpt_process_details
;
(CrystalClear; Rigaku/MSC, 2008)
;
_exptl_absorpt_correction_T_min     0.93
_exptl_absorpt_correction_T_max     0.98
_exptl_special_details     ?
_diffrn_ambient_temperature     173(2)
_diffrn_radiation_type     MoK\a
_diffrn_radiation_wavelength     0.71073
_diffrn_radiation_source     'Rotating Anode'
_diffrn_radiation_monochromator     graphite
_diffrn_measurement_device_type     'Rigaku AFC10/Saturn724+'
_diffrn_measurement_method     'phi and omega scans'
_diffrn_detector_area_resol_mean     28.5714
_diffrn_reflns_number     8661
_diffrn_reflns_av_R_equivalents     0.0279
_diffrn_reflns_av_sigmaI/netI     0.0399
_diffrn_reflns_theta_min     2.47
_diffrn_reflns_theta_max     31.50
_diffrn_reflns_theta_full     31.50
_diffrn_measured_fraction_theta_max     0.983
_diffrn_measured_fraction_theta_full     0.983
_diffrn_reflns_limit_h_min     -9
_diffrn_reflns_limit_h_max     9
_diffrn_reflns_limit_k_min     -12
_diffrn_reflns_limit_k_max     12
_diffrn_reflns_limit_l_min     -16
_diffrn_reflns_limit_l_max     16
_diffrn_standards_number     0
_diffrn_standards_interval_count     0
_diffrn_standards_interval_time     0
_diffrn_standards_decay_%     0
_refine_special_details
;
Refinement of <i>F</i>^2^ against ALL reflections. The weighted <i>R</i>-factor
<i>wR</i> and goodness of fit <i>S</i> are based on <i>F</i>^2^, conventional
<i>R</i>-factors <i>R</i> are based on <i>F</i>, with <i>F</i> set to zero for
negative <i>F</i>^2^. The threshold expression of <i>F</i>^2^ >
\s(<i>F</i>^2^) is used only for calculating <i>R</i>-factors(gt) <i>etc</i>.
and is not relevant to the choice of reflections for refinement.
<i>R</i>-factors based on <i>F</i>^2^ are statistically about twice as large
as those based on <i>F</i>, and <i>R</i>- factors based on ALL data will be
even larger.
;
_reflns_number_total     3775
_reflns_number_gt     2826
_reflns_threshold_expression     I>2sigma(I)
_refine_ls_structure_factor_coef     Fsqd
_refine_ls_matrix_type     full
_refine_ls_R_factor_all     0.0608
_refine_ls_R_factor_gt     0.0420
_refine_ls_wR_factor_gt     0.1003
_refine_ls_wR_factor_ref     0.1100
_refine_ls_goodness_of_fit_ref     1.000
_refine_ls_restrained_S_all     1.000
_refine_ls_number_reflns     3775
_refine_ls_number_parameters     192
_refine_ls_number_restraints     0
_refine_ls_hydrogen_treatment     mixed
_refine_ls_weighting_scheme     calc
_refine_ls_weighting_details
         'calc w=1/[\s^2^(Fo^2^)+(0.0516P)^2^+0.0635P] where P=(Fo^2^+2Fc^2^)/3'
_atom_sites_solution_hydrogens     geom
_atom_sites_solution_primary     direct
_atom_sites_solution_secondary     difmap
_refine_ls_shift/su_max     0.000
_refine_ls_shift/su_mean     0.000
_refine_diff_density_max     0.411
_refine_diff_density_min     -0.211
_refine_ls_extinction_method     none
_refine_ls_extinction_coef     ?
loop_
    _atom_type_symbol
    _atom_type_description
    _atom_type_scat_dispersion_real
    _atom_type_scat_dispersion_imag
    _atom_type_scat_source
    'C' 'C' 0.0033 0.0016
                         'International Tables Vol C Tables 4.2.6.8 and 6.1.1.4'
    'H' 'H' 0.0000 0.0000
                         'International Tables Vol C Tables 4.2.6.8 and 6.1.1.4'
    'N' 'N' 0.0061 0.0033
                         'International Tables Vol C Tables 4.2.6.8 and 6.1.1.4'
    'O' 'O' 0.0106 0.0060
                         'International Tables Vol C Tables 4.2.6.8 and 6.1.1.4'
_computing_data_collection
;
CrystalClear (Rigaku/MSC, 2008)
;
_computing_cell_refinement
;
CrystalClear (Rigaku/MSC, 2008)
;
_computing_data_reduction
;
CrystalClear (Rigaku/MSC, 2008)
;
_computing_structure_solution
;
SHELXTL (Sheldrick, 2008)
;
_computing_structure_refinement
;
SHELXTL (Sheldrick, 2008)
;
_computing_molecular_graphics
;
SHELXTL (Sheldrick, 2008)
;
_computing_publication_material
;
SHELXTL (Sheldrick, 2008)
;
loop_
    _atom_site_type_symbol
    _atom_site_label
    _atom_site_fract_x
    _atom_site_fract_y
    _atom_site_fract_z
    _atom_site_U_iso_or_equiv
    _atom_site_adp_type
    _atom_site_calc_flag
    _atom_site_refinement_flags
    _atom_site_occupancy
    _atom_site_symmetry_multiplicity
    _atom_site_disorder_assembly
    _atom_site_disorder_group
    O O1 0.13495(17) 0.98481(9) 0.27386(8) 0.0329(2) Uani d . 1 1 . .
    O O2 -0.24748(15) 0.59705(10) -0.05062(8) 0.0295(2) Uani d . 1 1 . .
    O O3 0.18120(14) 0.29530(9) 0.34122(8) 0.02551(19) Uani d . 1 1 . .
    O O4 0.26622(14) 0.33382(9) 0.55509(8) 0.02415(19) Uani d . 1 1 . .
    O O5 0.39066(19) 0.91355(11) 0.83077(8) 0.0419(3) Uani d . 1 1 . .
    O O6 0.36654(17) 1.10655(10) 0.74248(9) 0.0336(2) Uani d . 1 1 . .
    O O7 0.33213(16) 0.48483(11) 0.83119(10) 0.0321(2) Uani d . 1 1 . .
    N N1 0.13279(17) 0.73307(11) 0.14290(9) 0.0232(2) Uani d . 1 1 . .
    N N2 0.35598(17) 0.96255(11) 0.73593(9) 0.0246(2) Uani d . 1 1 . .
    C C1 0.23184(17) 0.38719(12) 0.46364(10) 0.0183(2) Uani d . 1 1 . .
    C C2 0.24161(17) 0.56423(12) 0.47566(10) 0.0175(2) Uani d . 1 1 . .
    C C3 0.29369(17) 0.67808(12) 0.59893(10) 0.0190(2) Uani d . 1 1 . .
    H H3 0.3237 0.6453 0.6750 0.023 Uiso calc R 1 1 . .
    C C4 0.30003(17) 0.84077(12) 0.60621(10) 0.0192(2) Uani d . 1 1 . .
    C C5 0.25634(17) 0.89481(12) 0.49861(10) 0.0197(2) Uani d . 1 1 . .
    H H5 0.2607 1.0074 0.5079 0.024 Uiso calc R 1 1 . .
    C C6 0.20567(17) 0.77954(12) 0.37580(10) 0.0183(2) Uani d . 1 1 . .
    C C7 0.19851(17) 0.61473(12) 0.36545(10) 0.0184(2) Uani d . 1 1 . .
    H H7 0.1638 0.5361 0.2821 0.022 Uiso calc R 1 1 . .
    C C8 0.15561(19) 0.83987(12) 0.25990(10) 0.0208(2) Uani d . 1 1 . .
    C C9 0.0792(2) 0.77886(14) 0.02391(11) 0.0269(3) Uani d . 1 1 . .
    H H9A 0.1418 0.7084 -0.0433 0.032 Uiso calc R 1 1 . .
    H H9B 0.1419 0.8924 0.0411 0.032 Uiso calc R 1 1 . .
    C C10 -0.1591(2) 0.76327(13) -0.02582(11) 0.0278(3) Uani d . 1 1 . .
    H H10A -0.2227 0.8365 0.0393 0.033 Uiso calc R 1 1 . .
    H H10B -0.1913 0.7940 -0.1066 0.033 Uiso calc R 1 1 . .
    H H1N 0.157(2) 0.6305(19) 0.1355(14) 0.036(4) Uiso d . 1 1 . .
    H H2O -0.397(5) 0.569(3) -0.096(3) 0.120(10) Uiso d . 1 1 . .
    H H3O 0.168(3) 0.188(2) 0.3314(17) 0.053(5) Uiso d . 1 1 . .
    H H7A 0.317(3) 0.421(2) 0.759(2) 0.060(6) Uiso d . 1 1 . .
    H H7B 0.302(4) 0.440(3) 0.888(2) 0.089(8) Uiso d . 1 1 . .
loop_
    _atom_site_aniso_label
    _atom_site_aniso_U_11
    _atom_site_aniso_U_22
    _atom_site_aniso_U_33
    _atom_site_aniso_U_12
    _atom_site_aniso_U_13
    _atom_site_aniso_U_23
    O1 0.0600(6) 0.0125(4) 0.0251(4) 0.0069(4) 0.0059(4) 0.0062(3)
    O2 0.0387(5) 0.0219(4) 0.0256(4) 0.0048(4) 0.0028(4) 0.0064(3)
    O3 0.0422(5) 0.0126(3) 0.0208(4) 0.0033(3) 0.0063(4) 0.0041(3)
    O4 0.0321(5) 0.0200(4) 0.0231(4) 0.0051(3) 0.0064(3) 0.0104(3)
    O5 0.0755(8) 0.0291(5) 0.0179(4) 0.0106(5) 0.0042(5) 0.0055(3)
    O6 0.0525(6) 0.0160(4) 0.0277(5) 0.0007(4) 0.0083(4) 0.0010(3)
    O7 0.0448(6) 0.0260(5) 0.0239(5) 0.0035(4) 0.0052(4) 0.0069(4)
    N1 0.0369(6) 0.0134(4) 0.0193(4) 0.0037(4) 0.0051(4) 0.0055(3)
    N2 0.0317(5) 0.0196(4) 0.0195(4) 0.0028(4) 0.0048(4) 0.0021(3)
    C1 0.0204(5) 0.0153(4) 0.0207(5) 0.0035(4) 0.0066(4) 0.0063(4)
    C2 0.0187(5) 0.0134(4) 0.0211(5) 0.0026(4) 0.0058(4) 0.0053(4)
    C3 0.0218(5) 0.0172(5) 0.0188(5) 0.0035(4) 0.0050(4) 0.0060(4)
    C4 0.0221(5) 0.0160(5) 0.0171(5) 0.0018(4) 0.0039(4) 0.0020(4)
    C5 0.0236(5) 0.0133(4) 0.0210(5) 0.0014(4) 0.0050(4) 0.0036(4)
    C6 0.0220(5) 0.0140(4) 0.0188(5) 0.0021(4) 0.0043(4) 0.0049(4)
    C7 0.0222(5) 0.0139(4) 0.0184(5) 0.0022(4) 0.0045(4) 0.0041(3)
    C8 0.0273(6) 0.0129(4) 0.0207(5) 0.0005(4) 0.0039(4) 0.0044(4)
    C9 0.0449(7) 0.0175(5) 0.0202(5) 0.0030(5) 0.0092(5) 0.0077(4)
    C10 0.0466(8) 0.0183(5) 0.0189(5) 0.0098(5) 0.0064(5) 0.0056(4)
_geom_special_details
;
All e.s.d.'s (except the e.s.d. in the dihedral angle between two l.s. planes)
are estimated using the full covariance matrix. The cell e.s.d.'s are taken
into account individually in the estimation of e.s.d.'s in distances, angles
and torsion angles; correlations between e.s.d.'s in cell parameters are only
used when they are defined by crystal symmetry. An approximate (isotropic)
treatment of cell e.s.d.'s is used for estimating e.s.d.'s involving l.s.
planes.
;
loop_
    _geom_bond_atom_site_label_1
    _geom_bond_atom_site_label_2
    _geom_bond_site_symmetry_2
    _geom_bond_distance
    _geom_bond_publ_flag
    O1 C8 . 1.2408(14) ?
    O2 C10 . 1.4435(16) ?
    O2 H2O . 0.98(3) ?
    O3 C1 . 1.3219(14) ?
    O3 H3O . 0.904(19) ?
    O4 C1 . 1.2147(14) ?
    O5 N2 . 1.2257(14) ?
    O6 N2 . 1.2264(14) ?
    O7 H7A . 0.81(2) ?
    O7 H7B . 0.88(3) ?
    N1 C8 . 1.3321(15) ?
    N1 C9 . 1.4632(16) ?
    N1 H1N . 0.897(16) ?
    N2 C4 . 1.4770(15) ?
    C1 C2 . 1.4984(16) ?
    C2 C7 . 1.3921(16) ?
    C2 C3 . 1.3967(15) ?
    C3 C4 . 1.3871(16) ?
    C3 H3 . 0.9500 ?
    C4 C5 . 1.3837(16) ?
    C5 C6 . 1.3983(15) ?
    C5 H5 . 0.9500 ?
    C6 C7 . 1.3974(15) ?
    C6 C8 . 1.5027(16) ?
    C7 H7 . 0.9500 ?
    C9 C10 . 1.509(2) ?
    C9 H9A . 0.9900 ?
    C9 H9B . 0.9900 ?
    C10 H10A . 0.9900 ?
    C10 H10B . 0.9900 ?
loop_
    _geom_angle_atom_site_label_1
    _geom_angle_atom_site_label_2
    _geom_angle_atom_site_label_3
    _geom_angle_site_symmetry_1
    _geom_angle_site_symmetry_3
    _geom_angle
    _geom_angle_publ_flag
    C10 O2 H2O . . 115.2(15) ?
    C1 O3 H3O . . 113.6(11) ?
    H7A O7 H7B . . 113(2) ?
    C8 N1 C9 . . 122.19(10) ?
    C8 N1 H1N . . 119.9(10) ?
    C9 N1 H1N . . 117.8(10) ?
    O5 N2 O6 . . 123.86(10) ?
    O5 N2 C4 . . 117.95(10) ?
    O6 N2 C4 . . 118.19(10) ?
    O4 C1 O3 . . 123.79(10) ?
    O4 C1 C2 . . 124.30(10) ?
    O3 C1 C2 . . 111.91(9) ?
    C7 C2 C3 . . 120.36(10) ?
    C7 C2 C1 . . 120.47(9) ?
    C3 C2 C1 . . 119.16(9) ?
    C4 C3 C2 . . 117.51(10) ?
    C4 C3 H3 . . 121.2 ?
    C2 C3 H3 . . 121.2 ?
    C5 C4 C3 . . 123.53(10) ?
    C5 C4 N2 . . 118.37(10) ?
    C3 C4 N2 . . 118.10(10) ?
    C4 C5 C6 . . 118.34(10) ?
    C4 C5 H5 . . 120.8 ?
    C6 C5 H5 . . 120.8 ?
    C7 C6 C5 . . 119.40(10) ?
    C7 C6 C8 . . 122.83(9) ?
    C5 C6 C8 . . 117.75(10) ?
    C2 C7 C6 . . 120.85(10) ?
    C2 C7 H7 . . 119.6 ?
    C6 C7 H7 . . 119.6 ?
    O1 C8 N1 . . 121.55(10) ?
    O1 C8 C6 . . 120.47(10) ?
    N1 C8 C6 . . 117.98(10) ?
    N1 C9 C10 . . 111.50(10) ?
    N1 C9 H9A . . 109.3 ?
    C10 C9 H9A . . 109.3 ?
    N1 C9 H9B . . 109.3 ?
    C10 C9 H9B . . 109.3 ?
    H9A C9 H9B . . 108.0 ?
    O2 C10 C9 . . 108.51(9) ?
    O2 C10 H10A . . 110.0 ?
    C9 C10 H10A . . 110.0 ?
    O2 C10 H10B . . 110.0 ?
    C9 C10 H10B . . 110.0 ?
    H10A C10 H10B . . 108.4 ?
loop_
    _geom_torsion_atom_site_label_1
    _geom_torsion_atom_site_label_2
    _geom_torsion_atom_site_label_3
    _geom_torsion_atom_site_label_4
    _geom_torsion_site_symmetry_1
    _geom_torsion_site_symmetry_2
    _geom_torsion_site_symmetry_3
    _geom_torsion_site_symmetry_4
    _geom_torsion
    _geom_torsion_publ_flag
    O4 C1 C2 C7 . . . . -179.61(11) ?
    O3 C1 C2 C7 . . . . 0.41(14) ?
    O4 C1 C2 C3 . . . . 0.13(16) ?
    O3 C1 C2 C3 . . . . -179.85(10) ?
    C7 C2 C3 C4 . . . . 0.08(16) ?
    C1 C2 C3 C4 . . . . -179.66(9) ?
    C2 C3 C4 C5 . . . . 0.46(17) ?
    C2 C3 C4 N2 . . . . -179.69(10) ?
    O5 N2 C4 C5 . . . . 178.70(11) ?
    O6 N2 C4 C5 . . . . -1.81(16) ?
    O5 N2 C4 C3 . . . . -1.16(16) ?
    O6 N2 C4 C3 . . . . 178.33(10) ?
    C3 C4 C5 C6 . . . . -0.84(17) ?
    N2 C4 C5 C6 . . . . 179.31(10) ?
    C4 C5 C6 C7 . . . . 0.66(16) ?
    C4 C5 C6 C8 . . . . 179.17(10) ?
    C3 C2 C7 C6 . . . . -0.23(16) ?
    C1 C2 C7 C6 . . . . 179.51(10) ?
    C5 C6 C7 C2 . . . . -0.15(16) ?
    C8 C6 C7 C2 . . . . -178.58(10) ?
    C9 N1 C8 O1 . . . . -0.92(19) ?
    C9 N1 C8 C6 . . . . 178.56(10) ?
    C7 C6 C8 O1 . . . . 169.92(11) ?
    C5 C6 C8 O1 . . . . -8.53(17) ?
    C7 C6 C8 N1 . . . . -9.56(17) ?
    C5 C6 C8 N1 . . . . 171.99(11) ?
    C8 N1 C9 C10 . . . . -88.93(13) ?
    N1 C9 C10 O2 . . . . -59.16(12) ?
loop_
    _geom_hbond_atom_site_label_D
    _geom_hbond_atom_site_label_H
    _geom_hbond_atom_site_label_A
    _geom_hbond_site_symmetry_A
    _geom_hbond_distance_DH
    _geom_hbond_distance_HA
    _geom_hbond_distance_DA
    _geom_hbond_angle_DHA
    N1 H1N O2 2_565 0.896(17) 2.103(16) 2.947(2) 156.6(13)
    O2 H2O O7 1_454 0.97(3) 1.78(3) 2.744(2) 169(2)
    O3 H3O O1 1_545 0.902(18) 1.677(18) 2.5601(19) 165.7(17)
    O7 H7A O4 . 0.81(2) 2.11(2) 2.887(2) 159.3(18)
    O7 H7B O2 2_566 0.87(2) 2.01(2) 2.853(2) 164(2)
    C3 H3 O7 . 0.95 2.50 3.422(2) 163
    C9 H9A O7 1_554 0.99 2.58 3.537(3) 164
    C10 H10B O3 2_565 0.99 2.50 3.348(2) 143
data_global
_journal_date_recd_electronic     2014-10-21
_journal_date_accepted     2014-10-23
_journal_name_full     'Acta Crystallographica, Section E'
_journal_year     2014
_journal_volume     70
_journal_issue     11
_journal_page_first     o1205
_journal_page_last     o1206
_journal_paper_category     HO
_journal_paper_doi     10.1107/S160053681402337X
_journal_coeditor_code     XU5826
_publ_contact_author_name     'Yongjia Shen'
_publ_contact_author_address
;
Institute of Fine Chemicals
East China University of Science and Technology
Shanghai 200237
People's Republic of China
;
_publ_contact_author_email     'zou-pei@163.com'
_publ_contact_author_fax     '086 021 64252967'
_publ_contact_author_phone     '086 021 64252967'
_publ_section_title
;
Crystal structure of <i>N</i>-(2-hydroxyethyl)-5-nitroisophthalamic acid
monohydrate
;
loop_
    _publ_author_name
    _publ_author_footnote
    _publ_author_address
    'Zou, Pei'
;
Permanent address: Jiangsu Institute of Nuclear Medicine,
Wuxi 214063,
People's Republic of China.
;
;
Institute of Fine Chemicals
East China University of Science and Technology
Shanghai 200237
People's Republic of China
;
    'Wang, Hong-Yong' .
;
Jiangsu Institute of Nuclear Medicine
Wuxi 214063
People's Republic of China
;
    'Luo, Shi-Neng' .
;
Jiangsu Institute of Nuclear Medicine
Wuxi 214063
People's Republic of China
;
    'Liu, Ya-Ling' .
;
Jiangsu Institute of Nuclear Medicine
Wuxi 214063
People's Republic of China
;
    'Shen, Yong-Jia' .
;
Institute of Fine Chemicals
East China University of Science and Technology
Shanghai 200237
People's Republic of China
;
