# Supplementary material for: Crystal structure of N-(2-hy­droxy­eth­yl)-5-nitro­isophthalamic acid monohydrate
Source: Acta Crystallogr Sect E Struct Rep Online. 2014 Oct 29;70(Pt 11):o1205–6. doi: 10.1107/S160053681402337X (PMC4257245; doi:10.1107/S160053681402337X)
Supplement: Supplementary file 2 [file e-70-o1205-Isup2.hkl]

# 
# h,k,l, Fc-squared, Fo-squared, sigma(Fo-squared) and status flag 
# 
data_I
_shelx_title ' BO3118 in P-1' 
_shelx_refln_list_code          4 
_shelx_F_calc_maximum      139.54 
_exptl_crystal_F_000       284.00 
_reflns_d_resolution_high  0.6802 
 
loop_ 
 _symmetry_equiv_pos_as_xyz 
 'x, y, z' 
 '-x, -y, -z' 
 
_cell_length_a     6.4494 
_cell_length_b     8.6697 
_cell_length_c    11.0513 
_cell_angle_alpha 106.581 
_cell_angle_beta  101.466 
_cell_angle_gamma  93.692 
 
_shelx_F_squared_multiplier     1.000 
 
loop_ 
 _refln_index_h 
 _refln_index_k 
 _refln_index_l 
 _refln_F_squared_calc 
 _refln_F_squared_meas 
 _refln_F_squared_sigma 
 _refln_observed_status 
   1   0   0      139.58      120.79      3.11 o 
   2   0   0    10091.88    11122.17    253.69 o 
   3   0   0       62.18       66.44      1.62 o 
   4   0   0       18.32       10.77      1.75 o 
   5   0   0        5.15        5.74      0.94 o 
   6   0   0        0.01        0.88      0.58 o 
   7   0   0        0.19        1.00      0.95 o 
   8   0   0        6.35        5.68      1.89 o 
  -9   1   0        0.31        0.63      1.05 o 
  -8   1   0        0.06        1.29      1.11 o 
  -7   1   0        0.06        0.61      0.81 o 
  -6   1   0       68.98       74.15      2.82 o 
  -5   1   0        7.74        8.42      1.14 o 
  -4   1   0      986.45     1029.42     12.85 o 
  -3   1   0       87.82       75.35      1.80 o 
  -2   1   0      412.46      403.41      3.23 o 
  -1   1   0      463.52      446.99      2.49 o 
   0   1   0        2.86        1.88      0.70 o 
   1   1   0       60.89       54.67      0.72 o 
   2   1   0     1349.42     1410.27      5.20 o 
   3   1   0      203.49      194.11      4.49 o 
   4   1   0      306.67      330.40      4.10 o 
   5   1   0        5.65        5.56      1.02 o 
   6   1   0        0.09        0.54      0.47 o 
   7   1   0       13.06        9.55      1.26 o 
   8   1   0        1.08        1.26      1.47 o 
  -9   2   0        0.02        0.63      0.74 o 
  -8   2   0        9.40       10.37      1.93 o 
  -7   2   0        0.94        0.56      0.94 o 
  -6   2   0        0.00        0.46      0.38 o 
  -5   2   0       41.34       43.13      2.54 o 
  -4   2   0       17.18       16.67      1.61 o 
  -3   2   0     1619.27     1696.74     24.24 o 
  -2   2   0       22.11       19.42      0.79 o 
  -1   2   0     6495.68     6764.18    176.39 o 
   0   2   0       41.90       43.68      0.90 o 
   1   2   0       55.16       64.52      1.06 o 
   2   2   0       11.18       13.92      0.40 o 
   3   2   0       99.76       83.80      1.79 o 
   4   2   0        3.88        3.54      0.58 o 
   5   2   0       50.63       46.84      2.34 o 
   6   2   0       16.65       17.26      1.23 o 
   7   2   0       49.59       55.28      4.20 o 
   8   2   0       29.82       27.11      3.57 o 
  -9   3   0        1.11        1.58      1.19 o 
  -8   3   0        0.48        0.95      1.04 o 
  -7   3   0        0.88        1.76      1.46 o 
  -6   3   0       13.41       15.63      1.70 o 
  -5   3   0       20.90       19.34      1.92 o 
  -4   3   0      209.00      201.68      3.27 o 
  -3   3   0       91.12       82.69      2.90 o 
  -2   3   0      154.31      146.36      7.99 o 
  -1   3   0       16.18       21.44      1.67 o 
   0   3   0      143.74      138.28      1.61 o 
   1   3   0      106.83      104.88      0.94 o 
   2   3   0       71.60       70.73      2.53 o 
   3   3   0       75.66       65.62      1.23 o 
   4   3   0       16.08       14.21      1.58 o 
   5   3   0        4.10        3.05      0.57 o 
   6   3   0        2.84        3.89      1.89 o 
   7   3   0        4.06        3.57      2.73 o 
  -9   4   0        0.16        0.54      0.81 o 
  -8   4   0        4.48        5.97      1.92 o 
  -7   4   0        2.62        3.41      1.40 o 
  -6   4   0      124.56      130.55      5.41 o 
  -5   4   0        0.02        1.21      1.02 o 
  -4   4   0      614.10      674.44      7.43 o 
  -3   4   0      388.46      413.34      5.25 o 
  -2   4   0     1037.18     1116.01      7.43 o 
  -1   4   0      422.90      475.23      3.70 o 
   0   4   0       23.94       22.25      1.28 o 
   1   4   0      258.90      262.61      1.54 o 
   2   4   0        0.90        2.35      0.73 o 
   3   4   0        3.27        4.45      0.96 o 
   4   4   0       96.72       98.14      2.97 o 
   5   4   0       34.49       35.86      2.55 o 
   6   4   0       18.56       18.89      2.49 o 
   7   4   0        3.68        2.10      1.47 o 
  -8   5   0       15.66       16.21      3.78 o 
  -7   5   0        7.26        9.09      2.52 o 
  -6   5   0       61.92       60.20      3.23 o 
  -5   5   0        2.20        2.67      0.91 o 
  -4   5   0       72.62       68.20      3.25 o 
  -3   5   0      369.59      392.75      5.31 o 
  -2   5   0       19.08       22.17      1.75 o 
  -1   5   0      115.13      114.18      3.93 o 
   0   5   0        4.30        3.47      0.99 o 
   1   5   0      549.86      515.55      8.24 o 
   2   5   0        5.04        6.85      1.24 o 
   3   5   0      106.28      108.96      3.32 o 
   4   5   0       28.73       26.92      2.00 o 
   5   5   0       58.20       57.26      3.11 o 
   6   5   0        2.54        1.65      1.05 o 
   7   5   0       97.07      105.31      8.83 o 
  -8   6   0        0.52        1.89      2.31 o 
  -7   6   0        0.06        1.57      1.46 o 
  -6   6   0        0.70        1.06      0.73 o 
  -5   6   0        1.10        3.25      1.51 o 
  -4   6   0        0.51        1.67      0.97 o 
  -3   6   0       15.51       21.12      2.26 o 
  -2   6   0        0.02        1.60      0.78 o 
  -1   6   0       31.29       33.55      2.00 o 
   0   6   0       19.51       21.11      1.33 o 
   1   6   0       28.87       25.87      1.01 o 
   2   6   0        9.28        8.74      1.40 o 
   3   6   0      205.76      204.84      6.83 o 
   4   6   0        9.83        9.83      1.56 o 
   5   6   0      241.51      269.67     15.24 o 
   6   6   0      136.30      125.27     10.30 o 
  -8   7   0        2.70        0.92      0.89 o 
  -7   7   0       20.74       23.85      3.33 o 
  -6   7   0        6.12        5.93      1.97 o 
  -5   7   0        1.97        2.56      1.20 o 
  -4   7   0        9.75        8.58      1.50 o 
  -3   7   0       73.62       76.18      2.84 o 
  -2   7   0        0.03        1.03      0.96 o 
  -1   7   0        0.28        0.26      0.58 o 
   0   7   0        3.74        1.75      1.11 o 
   1   7   0      126.40      113.10      3.77 o 
   2   7   0       61.61       60.84      3.47 o 
   3   7   0       32.36       29.05      3.47 o 
   4   7   0        3.59        4.41      2.94 o 
   5   7   0       20.46       18.07      2.57 o 
   6   7   0        0.33        1.68      1.08 o 
  -7   8   0       19.64       20.37      3.79 o 
  -6   8   0       49.40       45.54      3.47 o 
  -5   8   0      167.51      164.35      6.33 o 
  -4   8   0       76.83       71.11      4.05 o 
  -3   8   0      111.55      107.11      4.29 o 
  -2   8   0        2.75        2.78      0.88 o 
  -1   8   0        0.08        1.11      0.91 o 
   0   8   0       39.13       36.22      2.69 o 
   1   8   0       45.23       52.84      3.47 o 
   2   8   0        7.65        7.48      1.78 o 
   3   8   0        2.97        2.77      1.21 o 
   4   8   0        0.60        2.05      1.36 o 
   5   8   0       55.24       55.49      6.31 o 
   6   8   0        6.27        2.94      1.68 o 
  -7   9   0        0.10        1.04      0.92 o 
  -6   9   0       28.66       27.75      2.85 o 
  -5   9   0        2.15        1.99      1.08 o 
  -4   9   0       24.11       19.82      2.26 o 
  -3   9   0        3.83        4.39      1.39 o 
  -2   9   0       37.01       34.03      2.83 o 
  -1   9   0       17.21       15.61      2.20 o 
   0   9   0        8.08       12.29      3.02 o 
   1   9   0        7.96        6.49      1.77 o 
   2   9   0       26.83       26.17      2.57 o 
   3   9   0       22.59       24.04      3.18 o 
   4   9   0        0.40        2.46      1.56 o 
   5   9   0       21.38       16.69      2.75 o 
  -6  10   0       20.26       16.10      2.80 o 
  -5  10   0        0.78        2.39      1.22 o 
  -4  10   0        0.66        1.50      0.95 o 
  -3  10   0        2.18        1.56      0.86 o 
  -2  10   0       14.12       12.70      1.88 o 
  -1  10   0       12.76       11.53      2.30 o 
   0  10   0       50.28       47.64      3.64 o 
   1  10   0        4.71        3.77      1.65 o 
   2  10   0       14.21       14.09      2.45 o 
   3  10   0        8.33       10.99      2.63 o 
   4  10   0       15.35       13.87      3.78 o 
  -5  11   0        0.04        1.51      1.03 o 
  -4  11   0        8.70        6.97      1.69 o 
  -3  11   0       12.76       12.52      2.13 o 
  -2  11   0        0.17        0.00      2.31 o 
  -1  11   0       15.08       21.27      3.47 o 
   0  11   0       10.26       11.50      2.36 o 
   1  11   0       16.73       16.84      2.47 o 
   2  11   0       28.79       32.78      4.94 o 
  -2  12   0       22.43       29.01      6.73 o 
  -1  12   0       31.61       24.18      3.72 o 
   0  12   0        3.89        5.74      2.27 o 
  -1 -12   1        0.99        2.21      1.78 o 
   0 -12   1        2.55        3.78      2.73 o 
   1 -12   1        1.05        2.11      1.46 o 
   2 -12   1        2.67        4.26      1.56 o 
   3 -12   1       63.31       60.29      7.94 o 
  -3 -11   1        4.90        4.98      1.59 o 
  -2 -11   1        3.99        4.67      1.56 o 
  -1 -11   1        8.74       10.88      2.02 o 
   0 -11   1       10.60       12.20      2.27 o 
   1 -11   1        6.05        8.11      2.52 o 
   2 -11   1        8.73        7.65      2.21 o 
   3 -11   1        9.32        6.68      1.47 o 
   4 -11   1        2.11        1.15      0.97 o 
   5 -11   1       11.85       11.66      2.00 o 
  -4 -10   1        2.18        1.72      1.26 o 
  -3 -10   1       21.48       24.68      2.87 o 
  -2 -10   1        1.71        1.24      1.59 o 
  -1 -10   1       27.94       25.50      2.82 o 
   0 -10   1        2.09        2.90      1.67 o 
   1 -10   1        0.14        0.95      1.49 o 
   2 -10   1        0.70        1.52      0.98 o 
   3 -10   1       57.99       55.90      4.25 o 
   4 -10   1        9.61        8.59      1.77 o 
   5 -10   1       36.16       34.13      3.06 o 
   6 -10   1        0.13        0.97      1.00 o 
  -5  -9   1       34.09       36.54      3.41 o 
  -4  -9   1        1.06        3.25      1.97 o 
  -3  -9   1        0.52        0.42      1.08 o 
  -2  -9   1       43.28       44.35      3.23 o 
  -1  -9   1       20.53       17.04      2.37 o 
   0  -9   1      159.45      149.21      5.13 o 
   1  -9   1       11.60        9.82      1.65 o 
   2  -9   1      140.08      124.84      4.75 o 
   3  -9   1       40.83       40.07      4.78 o 
   4  -9   1       69.15       63.87      3.67 o 
   5  -9   1       13.32       11.28      2.02 o 
   6  -9   1       13.69       11.92      2.57 o 
   7  -9   1        2.26        1.62      1.58 o 
  -6  -8   1        0.07        0.63      1.05 o 
  -5  -8   1        9.94        9.42      2.31 o 
  -4  -8   1        9.52       10.33      1.67 o 
  -3  -8   1       38.78       41.15      3.64 o 
  -2  -8   1        0.47        0.84      1.36 o 
  -1  -8   1        3.68        6.52      2.73 o 
   0  -8   1      127.51      111.42      3.02 o 
   1  -8   1       60.21       42.77      2.56 o 
   2  -8   1      325.95      286.34      5.05 o 
   3  -8   1       89.70       77.07      3.65 o 
   4  -8   1       80.54       71.07      3.95 o 
   5  -8   1        0.74        1.87      1.18 o 
   6  -8   1        3.91        5.13      1.42 o 
   7  -8   1        3.28        4.87      1.67 o 
  -6  -7   1        1.61        1.88      1.11 o 
  -5  -7   1        0.77        2.98      1.67 o 
  -4  -7   1       30.27       28.35      2.21 o 
  -3  -7   1        0.18        2.63      1.63 o 
  -2  -7   1       12.61        9.57      1.56 o 
  -1  -7   1       78.15       75.96      1.89 o 
   0  -7   1        0.97        1.66      0.91 o 
   1  -7   1      355.06      363.97      5.28 o 
   2  -7   1      119.83      102.22      2.87 o 
   3  -7   1       21.40       23.03      2.46 o 
   4  -7   1       69.17       69.71      3.52 o 
   5  -7   1       28.53       30.89      2.31 o 
   6  -7   1        4.18        3.16      1.04 o 
   7  -7   1        1.17        1.00      0.89 o 
   8  -7   1       11.13        8.31      2.66 o 
  -7  -6   1       75.43       67.47      9.04 o 
  -6  -6   1        1.06        0.75      0.81 o 
  -5  -6   1       28.35       26.67      2.88 o 
  -4  -6   1        0.27        1.68      1.16 o 
  -3  -6   1      269.72      273.57     16.39 o 
  -2  -6   1        8.77        9.28      1.51 o 
  -1  -6   1      230.18      229.86      5.30 o 
   0  -6   1      198.98      212.35      3.33 o 
   1  -6   1       48.81       57.56      1.98 o 
   2  -6   1      140.17      151.39      3.21 o 
   3  -6   1        4.24        5.90      1.35 o 
   4  -6   1       27.47       29.18      2.16 o 
   5  -6   1        1.02        0.99      1.05 o 
   6  -6   1        0.51        1.62      1.03 o 
   7  -6   1        2.61        1.44      1.58 o 
   8  -6   1       17.03       14.84      2.64 o 
  -7  -5   1       13.74        8.41      3.57 o 
  -6  -5   1        6.57        8.41      2.02 o 
  -5  -5   1       15.22       15.40      2.00 o 
  -4  -5   1       46.13       41.83      2.15 o 
  -3  -5   1      114.98      121.84      6.52 o 
  -2  -5   1      106.73      107.90      4.52 o 
  -1  -5   1      155.90      156.28      2.67 o 
   0  -5   1       25.11       23.86      1.22 o 
   1  -5   1      285.34      303.08      4.12 o 
   2  -5   1       34.66       36.61      2.35 o 
   3  -5   1       72.54       64.90      3.71 o 
   4  -5   1        5.94        5.70      1.22 o 
   5  -5   1       23.50       21.31      1.96 o 
   6  -5   1        0.76        1.78      0.89 o 
   7  -5   1        0.02        1.00      0.86 o 
   8  -5   1        2.10        2.93      1.41 o 
  -8  -4   1        0.07        1.05      1.05 o 
  -7  -4   1        8.68        6.73      3.15 o 
  -6  -4   1        2.36        2.56      1.26 o 
  -5  -4   1        0.02        0.39      0.54 o 
  -4  -4   1       89.84       86.13      3.78 o 
  -3  -4   1       11.31       11.58      1.36 o 
  -2  -4   1       60.08       57.39      2.06 o 
  -1  -4   1     1454.43     1677.53     12.19 o 
   0  -4   1     1847.73     2008.24      9.21 o 
   1  -4   1     1392.41     1554.72     10.29 o 
   2  -4   1      637.32      694.19      5.95 o 
   3  -4   1        8.51        7.75      1.21 o 
   4  -4   1       31.61       32.43      1.96 o 
   5  -4   1        2.50        2.76      0.98 o 
   6  -4   1       21.67       23.85      2.50 o 
   7  -4   1        4.66        4.51      1.21 o 
   8  -4   1        9.37       12.97      3.47 o 
   9  -4   1        1.86        0.21      0.84 o 
  -7  -3   1       19.11       13.45      9.67 o 
  -6  -3   1        2.85        2.60      1.08 o 
  -5  -3   1       77.09       71.12      4.73 o 
  -4  -3   1       20.37       18.15      2.06 o 
  -3  -3   1      130.09      136.96      1.83 o 
  -2  -3   1      115.56       99.42      4.62 o 
  -1  -3   1      175.61      166.83      1.44 o 
   0  -3   1      685.19      674.50      4.33 o 
   1  -3   1        4.69        4.56      0.79 o 
   2  -3   1      380.32      367.13      4.83 o 
   3  -3   1      117.23      121.97      2.65 o 
   4  -3   1       16.00       16.61      1.32 o 
   5  -3   1      107.32      110.27      4.44 o 
   6  -3   1       22.76       25.54      2.16 o 
   7  -3   1       22.72       23.66      2.46 o 
   8  -3   1       11.74       10.84      1.97 o 
   9  -3   1       21.88       17.45      4.20 o 
  -8  -2   1        7.37        5.46      1.89 o 
  -7  -2   1        3.30        3.15      1.47 o 
  -6  -2   1        3.33        2.06      0.66 o 
  -5  -2   1       50.28       47.79      1.86 o 
  -4  -2   1      120.79      118.81      3.32 o 
  -3  -2   1      401.03      388.56      2.18 o 
  -2  -2   1       27.88       24.77      0.48 o 
  -1  -2   1     4209.39     4251.81     68.70 o 
   0  -2   1       22.84       22.00      0.63 o 
   1  -2   1        8.60        4.82      0.54 o 
   2  -2   1      200.82      192.34      1.70 o 
   3  -2   1      281.03      295.85      4.29 o 
   4  -2   1       26.95       27.02      2.03 o 
   5  -2   1       66.34       70.65      2.48 o 
   6  -2   1       15.26       16.83      1.78 o 
   7  -2   1        1.81        3.89      1.12 o 
   8  -2   1       20.12       16.67      3.68 o 
  -8  -1   1        0.07        1.26      1.47 o 
  -7  -1   1        2.50        2.44      1.05 o 
  -6  -1   1      101.01      106.60      6.55 o 
  -5  -1   1        2.02        1.76      0.64 o 
  -4  -1   1      177.61      168.33      3.44 o 
  -3  -1   1      224.81      262.49      2.82 o 
  -2  -1   1     1048.71     1032.52      4.44 o 
  -1  -1   1     1138.88     1155.51      6.74 o 
   0  -1   1       33.99       17.79      0.74 o 
   1  -1   1      239.23      213.81      1.31 o 
   2  -1   1     1181.25     1180.86      5.65 o 
   3  -1   1      158.29      164.73      2.22 o 
   4  -1   1        1.83        3.36      0.76 o 
   5  -1   1       24.65       24.86      1.80 o 
   6  -1   1       20.07       23.70      3.16 o 
   7  -1   1        0.05        1.26      1.04 o 
   8  -1   1        5.19        3.74      1.16 o 
  -9   0   1        0.09        0.21      1.05 o 
  -8   0   1        0.05        0.56      0.86 o 
  -7   0   1        1.31        1.56      1.16 o 
  -6   0   1       19.81       20.00      1.68 o 
  -5   0   1        2.88        3.70      0.70 o 
  -4   0   1     2907.95     3107.25     18.29 o 
  -3   0   1       74.40       76.30      1.69 o 
  -2   0   1    19470.10    21019.05    677.65 o 
  -1   0   1      301.61      276.60      1.73 o 
   1   0   1        4.96        4.98      0.38 o 
   2   0   1     2020.31     2045.32     16.34 o 
   3   0   1       28.58       32.40      1.36 o 
   4   0   1       17.16       17.04      2.51 o 
   5   0   1        6.28        5.94      0.98 o 
   6   0   1       19.04       17.92      1.90 o 
   7   0   1        0.57        1.17      0.86 o 
   8   0   1        0.40        1.47      1.47 o 
  -9   1   1        0.10        2.31      1.68 o 
  -8   1   1       21.52       21.03      5.46 o 
  -7   1   1        1.41        2.10      2.52 o 
  -6   1   1      101.29      101.91      3.67 o 
  -5   1   1       41.28       45.98      1.56 o 
  -4   1   1        0.15        0.53      0.29 o 
  -3   1   1     1378.63     1517.46     14.54 o 
  -2   1   1      229.94      233.61      1.54 o 
  -1   1   1      521.78      509.12      2.53 o 
   0   1   1      194.25      187.69      1.18 o 
   1   1   1      154.72      126.23      1.05 o 
   2   1   1      157.28      158.30      1.22 o 
   3   1   1       10.78        9.07      0.91 o 
   4   1   1       30.66       31.83      1.21 o 
   5   1   1       38.09       38.57      1.45 o 
   6   1   1       32.75       34.24      3.66 o 
   7   1   1       42.79       45.40      3.78 o 
  -9   2   1        0.59        0.00      1.26 o 
  -8   2   1        1.36        2.83      1.31 o 
  -7   2   1        5.24        4.39      1.46 o 
  -6   2   1       21.57       22.78      2.06 o 
  -5   2   1      163.78      170.01      3.68 o 
  -4   2   1       59.62       64.13      2.88 o 
  -3   2   1      101.26      107.28      2.79 o 
  -2   2   1        1.82        1.32      0.60 o 
  -1   2   1     1095.67     1080.74      4.39 o 
   0   2   1       18.61       24.11      0.60 o 
   1   2   1       47.15       43.49      0.60 o 
   2   2   1      691.25      700.54      9.46 o 
   3   2   1      282.39      263.81      3.18 o 
   4   2   1        0.22        0.24      0.32 o 
   5   2   1       55.68       56.28      1.77 o 
   6   2   1      104.20      101.88      9.98 o 
   7   2   1       17.15        8.83      5.04 o 
  -9   3   1        0.15        0.02      0.81 o 
  -8   3   1        6.17        3.81      1.59 o 
  -7   3   1        5.71        8.02      1.86 o 
  -6   3   1        2.69        2.16      0.58 o 
  -5   3   1       27.62       27.97      1.57 o 
  -4   3   1        8.17        9.28      1.54 o 
  -3   3   1      103.80       98.54      4.07 o 
  -2   3   1      267.06      272.83      5.04 o 
  -1   3   1     1098.12     1169.87     14.82 o 
   0   3   1      439.00      428.20      2.87 o 
   1   3   1      631.90      717.48      5.00 o 
   2   3   1       24.95       25.31      0.74 o 
   3   3   1        0.25        0.89      0.26 o 
   4   3   1       19.49       18.02      1.14 o 
   5   3   1        0.67        1.02      1.01 o 
   6   3   1       14.16       14.83      2.32 o 
   7   3   1        6.72        2.52      2.94 o 
  -9   4   1        1.99        2.00      1.04 o 
  -8   4   1       18.45       13.40      2.36 o 
  -7   4   1        7.87        6.29      1.61 o 
  -6   4   1       88.68       90.00      4.35 o 
  -5   4   1      196.55      205.11      3.86 o 
  -4   4   1       95.32      101.95      2.60 o 
  -3   4   1      438.75      475.67      7.43 o 
  -2   4   1        0.29        1.08      0.81 o 
  -1   4   1       27.64       28.47      1.40 o 
   0   4   1       25.07       26.86      0.96 o 
   1   4   1      451.09      444.06      3.58 o 
   2   4   1       54.67       55.15      2.73 o 
   3   4   1      170.53      171.68      4.52 o 
   4   4   1        0.01        0.78      1.01 o 
   5   4   1       29.20       29.69      2.94 o 
   6   4   1        0.96        2.31      2.10 o 
  -8   5   1        6.15        3.36      1.56 o 
  -7   5   1        4.28        4.28      3.36 o 
  -6   5   1        0.53        0.26      0.69 o 
  -5   5   1       86.07       95.08      9.68 o 
  -4   5   1       14.88       12.74      1.66 o 
  -3   5   1       38.45       34.43      3.11 o 
  -2   5   1      175.30      163.08      7.29 o 
  -1   5   1     1253.99     1288.89     12.40 o 
   0   5   1       17.07       19.33      1.40 o 
   1   5   1      252.56      233.09      2.52 o 
   2   5   1        0.88        1.14      1.05 o 
   3   5   1       56.11       59.88      2.51 o 
   4   5   1      100.89       98.66      3.62 o 
   5   5   1      109.64      119.95      8.41 o 
   6   5   1       71.05       73.86      5.05 o 
  -8   6   1        1.20        1.56      1.26 o 
  -7   6   1        3.73        4.22      1.61 o 
  -6   6   1        8.39        9.14      1.56 o 
  -5   6   1        8.86       10.21      1.95 o 
  -4   6   1       54.13       54.46      2.49 o 
  -3   6   1        0.27        1.31      1.20 o 
  -2   6   1      117.14      108.22      4.61 o 
  -1   6   1       20.98       22.19      1.40 o 
   0   6   1      239.90      233.99      3.64 o 
   1   6   1       93.70       81.06      2.69 o 
   2   6   1       41.70       41.38      2.94 o 
   3   6   1      433.03      456.65     22.91 o 
   4   6   1      322.36      346.32     11.25 o 
   5   6   1      251.03      263.49     12.09 o 
   6   6   1       16.62       14.50      2.73 o 
  -8   7   1        7.67        5.01      1.56 o 
  -7   7   1        5.75        4.33      2.21 o 
  -6   7   1       44.01       40.01      2.99 o 
  -5   7   1       60.74       61.76      3.60 o 
  -4   7   1       73.49       77.20      4.32 o 
  -3   7   1       28.63       30.31      3.21 o 
  -2   7   1        0.19        0.44      0.87 o 
  -1   7   1       89.30       78.14      2.37 o 
   0   7   1      103.61       93.78      3.01 o 
   1   7   1       12.41       12.03      1.25 o 
   2   7   1        1.78        2.30      1.36 o 
   3   7   1      178.49      185.68     14.71 o 
   4   7   1        2.45        2.73      1.21 o 
   5   7   1       46.80       45.78      7.99 o 
   6   7   1        1.37        1.05      1.47 o 
  -7   8   1       26.02       21.12      3.34 o 
  -6   8   1        3.78        3.67      1.32 o 
  -5   8   1        0.43        1.27      1.18 o 
  -4   8   1        0.01        0.50      0.58 o 
  -3   8   1       42.25       47.13      2.91 o 
  -2   8   1        6.56        5.76      1.71 o 
  -1   8   1      102.74      110.29      3.55 o 
   0   8   1        2.68        1.83      0.73 o 
   1   8   1       11.86       13.76      2.32 o 
   2   8   1        1.10        1.88      1.27 o 
   3   8   1       47.48       48.38      4.52 o 
   4   8   1       39.74       42.20      5.99 o 
   5   8   1       32.43       31.74      4.41 o 
  -7   9   1       11.11        9.91      3.19 o 
  -6   9   1       29.43       23.49      3.41 o 
  -5   9   1        2.90        2.79      0.98 o 
  -4   9   1       40.31       36.48      3.36 o 
  -3   9   1        8.45        6.31      1.48 o 
  -2   9   1        6.70        6.41      1.78 o 
  -1   9   1        2.31        1.37      1.16 o 
   0   9   1       14.07       12.50      2.12 o 
   1   9   1       90.21       96.15      4.68 o 
   2   9   1       25.53       29.02      2.90 o 
   3   9   1       79.36       89.79      5.86 o 
   4   9   1       52.38       54.67      5.57 o 
  -6  10   1        9.20        7.57      2.23 o 
  -5  10   1        0.04        1.29      1.14 o 
  -4  10   1        6.77        6.44      1.70 o 
  -3  10   1        5.75        5.68      1.60 o 
  -2  10   1       40.69       41.34      2.90 o 
  -1  10   1       17.24       22.90      3.68 o 
   0  10   1        0.88        4.34      2.19 o 
   1  10   1       74.23       91.99      5.95 o 
   2  10   1        8.36       10.24      1.94 o 
   3  10   1       86.78       92.90      6.61 o 
  -4  11   1        0.25        0.97      1.01 o 
  -3  11   1       19.36       22.19      2.70 o 
  -2  11   1        0.02        1.53      2.06 o 
  -1  11   1        7.79        6.85      1.93 o 
   0  11   1        0.74        3.32      1.97 o 
   1  11   1       17.68       18.98      2.68 o 
   2  11   1        0.00        0.75      1.67 o 
  -1 -12   2       38.05       36.89      5.13 o 
   0 -12   2        1.21        3.52      2.13 o 
   1 -12   2      245.42      277.08     16.64 o 
   2 -12   2       19.27       19.18      3.17 o 
   3 -12   2      335.13      326.64     53.60 o 
  -3 -11   2       20.85       20.32      2.76 o 
  -2 -11   2        5.85        6.16      2.52 o 
  -1 -11   2        2.41        2.56      1.59 o 
   0 -11   2       32.14       30.18      3.11 o 
   1 -11   2        6.93        6.14      2.10 o 
   2 -11   2        5.29        6.04      1.42 o 
   3 -11   2        0.69        0.15      1.51 o 
   4 -11   2       13.46       13.52      2.06 o 
   5 -11   2       19.90       17.01      2.93 o 
  -4 -10   2       14.67       15.71      2.21 o 
  -3 -10   2        6.75        5.87      1.71 o 
  -2 -10   2       34.39       33.80      3.89 o 
  -1 -10   2        9.87        9.77      1.91 o 
   0 -10   2       22.14       18.98      2.45 o 
   1 -10   2      107.78      106.96      3.99 o 
   2 -10   2       19.63       21.17      2.45 o 
   3 -10   2        7.07        6.41      1.66 o 
   4 -10   2        4.36        3.56      1.20 o 
   5 -10   2       55.42       49.47      4.03 o 
   6 -10   2        9.64        7.65      3.78 o 
  -5  -9   2        3.54        3.57      1.77 o 
  -4  -9   2       13.58       12.60      2.73 o 
  -3  -9   2       53.96       58.87      4.30 o 
  -2  -9   2       80.01       75.43      3.49 o 
  -1  -9   2        5.02        6.20      1.78 o 
   0  -9   2       22.52       16.85      1.32 o 
   1  -9   2      140.69      126.08      5.99 o 
   2  -9   2        3.18        5.36      1.35 o 
   3  -9   2        8.54       10.11      1.77 o 
   4  -9   2        0.20        3.11      1.38 o 
   5  -9   2       27.79       24.35      2.74 o 
   6  -9   2        0.12        1.68      1.36 o 
   7  -9   2        1.45        0.81      1.01 o 
  -6  -8   2        2.51        0.84      1.47 o 
  -5  -8   2        0.03        1.21      1.35 o 
  -4  -8   2        8.45        8.11      1.70 o 
  -3  -8   2        4.71        3.42      1.41 o 
  -2  -8   2       50.33       50.45      2.90 o 
  -1  -8   2      163.17      132.06      6.31 o 
   0  -8   2      121.77       93.41      2.60 o 
   1  -8   2      243.62      196.86      3.89 o 
   2  -8   2        2.27        1.51      1.05 o 
   3  -8   2        8.40        5.47      1.35 o 
   4  -8   2       56.78       55.38      5.08 o 
   5  -8   2        0.87        1.47      1.26 o 
   6  -8   2        1.03        1.02      0.91 o 
   7  -8   2        4.06        4.07      1.77 o 
  -6  -7   2       14.12       11.77      5.25 o 
  -5  -7   2        6.35        5.96      1.41 o 
  -4  -7   2        3.22        3.35      1.21 o 
  -3  -7   2        3.32        3.14      1.21 o 
  -2  -7   2       12.64       10.18      1.56 o 
  -1  -7   2       14.81       18.11      1.08 o 
   0  -7   2      287.51      263.09      4.20 o 
   1  -7   2       40.51       30.44      2.27 o 
   2  -7   2       70.56       69.28      3.23 o 
   3  -7   2      100.83       96.25      4.73 o 
   4  -7   2       40.93       39.98      2.57 o 
   5  -7   2        7.50        8.55      1.82 o 
   6  -7   2       39.73       39.97      3.21 o 
   7  -7   2        7.77        6.42      2.15 o 
   8  -7   2       45.17       36.27      8.20 o 
  -7  -6   2        8.26        5.25      3.36 o 
  -6  -6   2        1.25        0.92      0.89 o 
  -5  -6   2       46.37       53.81      4.41 o 
  -4  -6   2        8.60        8.46      1.49 o 
  -3  -6   2        8.78        9.88      2.73 o 
  -2  -6   2       51.21       57.62      0.71 o 
  -1  -6   2      570.19      627.19      6.18 o 
   0  -6   2       22.16       26.27      1.83 o 
   1  -6   2      120.40      134.03      3.11 o 
   2  -6   2        0.12        1.21      0.60 o 
   3  -6   2        7.86       10.39      1.97 o 
   4  -6   2       18.38       17.36      1.68 o 
   5  -6   2       17.22       17.65      2.01 o 
   6  -6   2       42.33       48.74      2.69 o 
   7  -6   2        5.56        3.86      1.05 o 
   8  -6   2       54.53       49.40      7.88 o 
  -8  -5   2        0.87        0.42      1.26 o 
  -7  -5   2       21.06       17.66      7.57 o 
  -6  -5   2        3.78        3.32      1.26 o 
  -5  -5   2       59.24       64.86      8.83 o 
  -4  -5   2       24.95       26.19      1.93 o 
  -3  -5   2       12.05       15.69      1.51 o 
  -2  -5   2       88.44       89.86      1.61 o 
  -1  -5   2       40.43       49.39      1.30 o 
   0  -5   2      265.77      276.29      3.34 o 
   1  -5   2      196.25      182.07      3.41 o 
   2  -5   2        3.24        3.45      0.92 o 
   3  -5   2      100.85      107.64      4.37 o 
   4  -5   2        1.99        3.65      1.26 o 
   5  -5   2        0.02        1.32      0.92 o 
   6  -5   2        8.04        6.83      1.25 o 
   7  -5   2        5.28        3.85      1.09 o 
   8  -5   2        4.34        4.45      1.46 o 
  -8  -4   2        0.35        1.26      1.68 o 
  -7  -4   2        1.97        1.26      0.84 o 
  -6  -4   2       11.83       10.95      1.62 o 
  -5  -4   2       23.49       22.26      2.56 o 
  -4  -4   2      614.69      645.50     11.98 o 
  -3  -4   2      310.95      327.67     10.30 o 
  -2  -4   2     1902.96     2143.34     20.81 o 
  -1  -4   2      625.16      644.05      3.52 o 
   0  -4   2      566.88      632.10      4.93 o 
   1  -4   2        0.01        0.92      0.56 o 
   2  -4   2      105.88      106.56      2.95 o 
   3  -4   2       53.07       52.98      4.62 o 
   4  -4   2        1.61        2.12      1.19 o 
   5  -4   2        4.36        5.04      1.17 o 
   6  -4   2        0.45        0.49      0.96 o 
   7  -4   2        0.14        0.57      0.38 o 
   8  -4   2       14.07       16.82      3.15 o 
  -8  -3   2        7.58        6.31      3.36 o 
  -7  -3   2        0.73        1.68      1.47 o 
  -6  -3   2       24.28       22.12      2.42 o 
  -5  -3   2        0.46        0.84      0.36 o 
  -4  -3   2       93.46       81.11      1.31 o 
  -3  -3   2       53.57       53.18      0.90 o 
  -2  -3   2      940.79      979.24      3.77 o 
  -1  -3   2        0.04        0.67      0.31 o 
   0  -3   2      783.38      834.15      5.57 o 
   1  -3   2      216.58      226.13      4.10 o 
   2  -3   2       25.54       26.53      1.51 o 
   3  -3   2       59.06       59.94      2.82 o 
   4  -3   2       28.20       30.55      2.10 o 
   5  -3   2        2.71        2.24      0.91 o 
   6  -3   2        6.10        6.50      1.18 o 
   7  -3   2       29.29       23.60      2.24 o 
   8  -3   2        0.93        1.05      1.19 o 
  -9  -2   2        0.47        1.26      1.26 o 
  -8  -2   2        2.99        0.42      1.68 o 
  -7  -2   2        8.61        7.36      4.20 o 
  -6  -2   2       53.34       53.78      2.62 o 
  -5  -2   2      396.18      400.49      5.91 o 
  -4  -2   2        5.33        4.53      0.65 o 
  -3  -2   2      901.60      947.21      9.23 o 
  -2  -2   2       38.95       35.93      0.62 o 
  -1  -2   2       31.16       31.44      0.57 o 
   0  -2   2     1093.01     1142.09      7.05 o 
   1  -2   2        6.69        6.93      0.47 o 
   2  -2   2       24.14       26.01      1.21 o 
   3  -2   2      118.25      122.86      2.35 o 
   4  -2   2      120.29      133.72      6.75 o 
   5  -2   2       39.78       41.89      2.57 o 
   6  -2   2       87.37       98.82      3.67 o 
   7  -2   2       17.67       20.85      2.54 o 
   8  -2   2       18.65       20.81      3.36 o 
  -9  -1   2        6.72        5.25      2.10 o 
  -8  -1   2       51.41       66.00      6.73 o 
  -7  -1   2        0.17        1.26      1.68 o 
  -6  -1   2        8.13        5.96      0.74 o 
  -5  -1   2        9.91       11.38      0.73 o 
  -4  -1   2      490.56      460.47      8.95 o 
  -3  -1   2        2.01        1.46      0.35 o 
  -2  -1   2       19.72       19.58      0.47 o 
  -1  -1   2       83.10       86.40      1.18 o 
   0  -1   2     3738.09     3739.45     60.42 o 
   1  -1   2       19.78       17.89      0.70 o 
   2  -1   2      454.48      451.69      4.00 o 
   3  -1   2       15.74       16.84      1.13 o 
   4  -1   2        2.63        2.18      0.66 o 
   5  -1   2       41.42       46.76      2.46 o 
   6  -1   2       22.44       20.13      1.47 o 
   7  -1   2       35.60       37.26      3.80 o 
   8  -1   2        0.21        1.05      1.47 o 
  -9   0   2        2.73        1.89      1.89 o 
  -8   0   2       73.30       60.19      5.46 o 
  -7   0   2        6.10        7.36      1.63 o 
  -6   0   2      973.23     1036.16     43.61 o 
  -5   0   2        0.20        0.57      0.30 o 
  -3   0   2       81.90       77.86      1.90 o 
  -2   0   2     1154.36     1203.32     13.87 o 
  -1   0   2      137.79      125.12      1.01 o 
   0   0   2       12.58       12.86      0.33 o 
   1   0   2      645.38      626.57      4.58 o 
   2   0   2      491.19      518.89      3.18 o 
   3   0   2        2.58        1.54      0.44 o 
   4   0   2      268.95      265.42      4.37 o 
   5   0   2       71.02       66.70      2.02 o 
   6   0   2        6.19        6.83      0.88 o 
   7   0   2       12.50       13.02      1.13 o 
  -9   1   2        1.19        0.63      0.70 o 
  -8   1   2       43.33       49.29     11.46 o 
  -7   1   2      109.57       96.50      9.67 o 
  -6   1   2       59.47       71.16      5.78 o 
  -5   1   2      393.67      387.49     12.81 o 
  -4   1   2       68.66       72.11      2.03 o 
  -3   1   2      108.66       87.56      1.82 o 
  -2   1   2      561.08      605.88      7.86 o 
  -1   1   2     1049.24      980.08      3.86 o 
   0   1   2     1645.07     1727.32      6.71 o 
   1   1   2        5.55        6.54      0.30 o 
   2   1   2       53.30       60.61      0.97 o 
   3   1   2      129.71      142.15      2.21 o 
   4   1   2       10.95       12.73      1.26 o 
   5   1   2       48.38       55.86      1.79 o 
   6   1   2       13.42       18.02      1.20 o 
   7   1   2        9.84        4.83      1.47 o 
  -9   2   2        2.19        0.61      0.58 o 
  -8   2   2        0.04        0.43      1.11 o 
  -7   2   2       47.76       56.09      4.24 o 
  -6   2   2        0.03        0.74      0.38 o 
  -5   2   2       34.81       42.94      2.81 o 
  -4   2   2       58.49       53.83      2.48 o 
  -3   2   2        1.47        1.59      0.37 o 
  -2   2   2       23.97       20.60      0.79 o 
  -1   2   2      968.71     1006.77      6.33 o 
   0   2   2     1200.02     1182.58      5.07 o 
   1   2   2     1267.07     1303.83      8.40 o 
   2   2   2      514.77      561.28      4.67 o 
   3   2   2      165.97      167.90      3.53 o 
   4   2   2     1099.36     1160.79     12.07 o 
   5   2   2       65.50       73.54      2.36 o 
   6   2   2      105.08       91.01      5.89 o 
   7   2   2       21.50       23.96      3.15 o 
  -9   3   2        0.01        0.95      0.89 o 
  -8   3   2        6.87        7.06      2.00 o 
  -7   3   2        0.58        2.11      2.42 o 
  -6   3   2        0.71        1.02      0.84 o 
  -5   3   2        2.76        2.38      0.52 o 
  -4   3   2      337.75      339.70      5.74 o 
  -3   3   2      104.33       98.15      5.25 o 
  -2   3   2      179.93      168.06      2.38 o 
  -1   3   2        0.04        0.97      0.50 o 
   0   3   2      476.54      502.34      5.19 o 
   1   3   2      412.66      413.20      2.79 o 
   2   3   2        9.09       10.59      0.51 o 
   3   3   2       99.27       88.61      2.55 o 
   4   3   2        2.52        3.26      0.78 o 
   5   3   2        8.13        8.62      1.62 o 
   6   3   2        0.92        2.21      1.19 o 
   7   3   2        0.88        1.05      1.89 o 
  -9   4   2        0.02        0.54      1.01 o 
  -8   4   2       51.50       47.59      4.82 o 
  -7   4   2       26.66       28.38      3.36 o 
  -6   4   2       87.14       94.86      5.15 o 
  -5   4   2       68.22       64.86      3.35 o 
  -4   4   2       61.30       64.52      3.02 o 
  -3   4   2        0.24        1.05      0.85 o 
  -2   4   2       83.05       89.29      2.14 o 
  -1   4   2        3.06        2.67      0.54 o 
   0   4   2       46.53       42.23      1.79 o 
   1   4   2      171.22      182.63      2.65 o 
   2   4   2       41.28       42.29      0.97 o 
   3   4   2      385.87      405.73      9.46 o 
   4   4   2       47.14       50.23      2.81 o 
   5   4   2       23.16       23.62      2.70 o 
   6   4   2        8.43       10.51      2.52 o 
  -8   5   2        8.80        6.28      1.46 o 
  -7   5   2        6.75        7.51      1.77 o 
  -6   5   2        1.19        0.86      0.83 o 
  -5   5   2       33.01       33.43      2.25 o 
  -4   5   2        2.70        3.35      1.32 o 
  -3   5   2      210.40      223.37      3.96 o 
  -2   5   2      175.26      172.82      3.36 o 
  -1   5   2        2.41        1.61      0.67 o 
   0   5   2      128.60      132.37      2.89 o 
   1   5   2        0.25        0.77      0.44 o 
   2   5   2      117.90      113.65      1.78 o 
   3   5   2       86.13       89.99      2.98 o 
   4   5   2       43.81       43.07      2.63 o 
   5   5   2      109.05      113.76      6.41 o 
   6   5   2        0.04        0.00      1.47 o 
  -8   6   2        0.64        0.99      1.01 o 
  -7   6   2        4.50        5.28      1.97 o 
  -6   6   2        1.99        1.79      0.90 o 
  -5   6   2        1.11        1.66      0.96 o 
  -4   6   2        0.00        0.83      0.83 o 
  -3   6   2       19.06       18.02      2.02 o 
  -2   6   2        8.63        8.71      1.54 o 
  -1   6   2       81.29       71.08      4.35 o 
   0   6   2      675.22      679.58     11.55 o 
   1   6   2     1200.67     1173.26     23.19 o 
   2   6   2      669.58      680.04     18.08 o 
   3   6   2      626.13      668.61     14.40 o 
   4   6   2        0.81        1.12      0.94 o 
   5   6   2       41.11       38.26     10.40 o 
   6   6   2       21.15       18.29      3.15 o 
  -8   7   2       10.89        5.57      1.97 o 
  -7   7   2       10.26        9.17      2.66 o 
  -6   7   2        0.60        0.74      0.73 o 
  -5   7   2        1.92        2.14      1.11 o 
  -4   7   2      121.79      127.47      4.77 o 
  -3   7   2      282.88      271.13      4.97 o 
  -2   7   2      281.93      278.59      7.30 o 
  -1   7   2       37.72       35.36      1.88 o 
   0   7   2       14.17       14.81      1.85 o 
   1   7   2      343.84      353.31      7.25 o 
   2   7   2        0.11        1.10      1.24 o 
   3   7   2       26.59       26.32      2.66 o 
   4   7   2        3.15        2.44      1.05 o 
   5   7   2       26.26       24.17      3.99 o 
   6   7   2        0.10        1.68      1.47 o 
  -7   8   2        9.87        9.24      2.23 o 
  -6   8   2        6.87        6.12      1.31 o 
  -5   8   2        2.21        2.24      1.21 o 
  -4   8   2        1.53        1.99      1.24 o 
  -3   8   2        0.17        0.72      0.59 o 
  -2   8   2        1.91        1.43      0.88 o 
  -1   8   2       72.99       74.62      2.66 o 
   0   8   2       29.16       27.43      2.11 o 
   1   8   2       33.34       33.86      2.75 o 
   2   8   2       45.85       41.96      2.63 o 
   3   8   2       77.66       93.25     10.09 o 
   4   8   2        1.02        1.05      1.21 o 
   5   8   2       21.63       22.07      3.99 o 
  -6   9   2        0.83        1.73      1.00 o 
  -5   9   2       31.97       28.58      3.22 o 
  -4   9   2        2.31        3.11      1.30 o 
  -3   9   2        1.32        1.48      1.00 o 
  -2   9   2        0.07        0.98      1.02 o 
  -1   9   2       68.76       66.75      2.97 o 
   0   9   2       71.47       83.72      4.52 o 
   1   9   2       42.29       43.25      3.47 o 
   2   9   2       34.15       38.65      3.62 o 
   3   9   2        2.63        3.54      1.56 o 
   4   9   2        3.77        3.99      2.73 o 
  -5  10   2        2.23        1.47      2.31 o 
  -4  10   2       28.89       33.02      3.22 o 
  -3  10   2       15.88       18.14      2.44 o 
  -2  10   2        0.13        0.91      0.60 o 
  -1  10   2       81.58       95.55      6.24 o 
   0  10   2       30.00       30.70      3.04 o 
   1  10   2       43.19       44.55      3.77 o 
   2  10   2       16.87       17.45      2.22 o 
   3  10   2        0.02        1.60      1.08 o 
  -4  11   2        0.05        1.14      0.94 o 
  -3  11   2        1.86        2.32      1.56 o 
  -2  11   2       12.38       17.62      2.57 o 
  -1  11   2       32.51       35.42      5.99 o 
   0  11   2       20.74       18.28      3.05 o 
   1  11   2        0.01        2.47      1.79 o 
  -2 -12   3       13.06       14.99      2.92 o 
  -1 -12   3      204.73      229.68     14.12 o 
   0 -12   3       38.08       38.68      3.83 o 
   1 -12   3      214.79      247.78     15.00 o 
   2 -12   3       21.45       24.27      3.11 o 
   3 -12   3       22.67       23.97      3.10 o 
  -3 -11   3        7.70        4.88      1.40 o 
  -2 -11   3        0.92        1.96      1.36 o 
  -1 -11   3        1.86        3.21      1.79 o 
   0 -11   3       41.61       49.13      4.15 o 
   1 -11   3       15.10       15.40      2.57 o 
   2 -11   3        5.04        7.15      1.47 o 
   3 -11   3        3.95        6.95      1.82 o 
   4 -11   3        2.35        2.49      1.12 o 
   5 -11   3        0.24        1.25      1.09 o 
  -5 -10   3        0.06        0.33      1.01 o 
  -4 -10   3        6.85        7.07      1.78 o 
  -3 -10   3       12.80       15.27      2.57 o 
  -2 -10   3        9.04        5.78      1.63 o 
  -1 -10   3      103.66      107.74      5.26 o 
   0 -10   3        0.03        1.20      1.86 o 
   1 -10   3        0.94        3.65      2.30 o 
   2 -10   3        0.00        1.10      0.95 o 
   3 -10   3       61.31       61.31      4.54 o 
   4 -10   3       10.42        9.01      2.08 o 
   5 -10   3        0.53        1.94      2.06 o 
   6 -10   3        5.76        5.49      1.86 o 
  -6  -9   3       19.21       13.66      5.68 o 
  -5  -9   3       14.31       16.37      2.21 o 
  -4  -9   3       59.59       57.58      4.53 o 
  -3  -9   3        6.97        9.77      1.91 o 
  -2  -9   3       11.17        8.85      1.70 o 
  -1  -9   3      147.18      141.22      6.46 o 
   0  -9   3        2.31        1.79      1.93 o 
   1  -9   3        1.67        1.36      1.03 o 
   2  -9   3      140.54      125.14      4.75 o 
   3  -9   3       57.58       54.89      3.53 o 
   4  -9   3       44.19       45.04      3.28 o 
   5  -9   3        0.04        0.75      1.22 o 
   6  -9   3        0.52        1.63      0.96 o 
  -6  -8   3       12.14        8.83      3.99 o 
  -5  -8   3        1.28        3.21      1.43 o 
  -4  -8   3       32.13       26.92      2.42 o 
  -3  -8   3      103.00       92.27      6.94 o 
  -2  -8   3      157.96      135.97      4.98 o 
  -1  -8   3      110.95       89.11      2.48 o 
   0  -8   3       59.17       43.67      3.73 o 
   1  -8   3        8.68        9.67      1.39 o 
   2  -8   3        0.70        1.77      1.71 o 
   3  -8   3       29.11       28.12      2.27 o 
   4  -8   3       54.54       53.14      3.38 o 
   5  -8   3        0.25        1.67      1.10 o 
   6  -8   3       12.07       12.59      1.85 o 
   7  -8   3        2.50        1.97      0.69 o 
  -7  -7   3        2.97        1.05      1.47 o 
  -6  -7   3        0.82        1.26      1.68 o 
  -5  -7   3        3.14        3.71      1.13 o 
  -4  -7   3        9.90        9.86      1.56 o 
  -3  -7   3       29.71       31.69      2.57 o 
  -2  -7   3      108.61      103.21      5.78 o 
  -1  -7   3       47.58       55.38      1.81 o 
   0  -7   3        1.37        1.98      0.90 o 
   1  -7   3       14.64       14.14      1.34 o 
   2  -7   3      129.04      123.46      6.47 o 
   3  -7   3        0.38        0.22      1.18 o 
   4  -7   3      132.09      131.76      4.70 o 
   5  -7   3       26.33       26.27      2.41 o 
   6  -7   3      138.23      130.36      6.57 o 
   7  -7   3      103.86       96.91     23.75 o 
  -7  -6   3       10.72       11.56      6.52 o 
  -6  -6   3        4.87        4.83      2.31 o 
  -5  -6   3        0.53        2.15      1.15 o 
  -4  -6   3       11.81       15.34      2.52 o 
  -3  -6   3       23.41       29.52      2.21 o 
  -2  -6   3       60.08       56.18      1.20 o 
  -1  -6   3       65.01       67.82      1.76 o 
   0  -6   3       17.53       19.96      1.57 o 
   1  -6   3      360.88      372.79     12.41 o 
   2  -6   3       15.16       16.29      1.80 o 
   3  -6   3      146.54      145.30      5.96 o 
   4  -6   3       95.30      102.78      3.54 o 
   5  -6   3       16.42       19.79      2.24 o 
   6  -6   3      214.33      228.65      7.67 o 
   7  -6   3       25.16       24.75      5.15 o 
   8  -6   3       95.42      101.10     10.09 o 
  -8  -5   3        6.43        3.99      2.94 o 
  -7  -5   3        0.11        1.26      1.47 o 
  -6  -5   3        0.41        1.26      1.68 o 
  -5  -5   3       41.21       40.69      2.83 o 
  -4  -5   3       20.87       22.47      1.78 o 
  -3  -5   3       89.40       88.21      2.55 o 
  -2  -5   3       27.75       28.28      0.96 o 
  -1  -5   3        1.98        1.54      0.37 o 
   0  -5   3      174.29      172.31      2.86 o 
   1  -5   3       16.63       18.72      1.29 o 
   2  -5   3        5.21        6.59      1.11 o 
   3  -5   3       90.74       89.07      2.84 o 
   4  -5   3       15.23       17.33      1.55 o 
   5  -5   3       81.07       81.83      3.42 o 
   6  -5   3       64.19       61.97      3.53 o 
   7  -5   3        0.01        1.16      0.63 o 
   8  -5   3       20.15       22.91      3.57 o 
  -8  -4   3        6.74        1.89      2.73 o 
  -7  -4   3       10.24        8.20      3.15 o 
  -6  -4   3      131.34      148.81      9.04 o 
  -5  -4   3       56.09       51.95      4.83 o 
  -4  -4   3       93.52       99.88      1.86 o 
  -3  -4   3      298.64      287.81      2.93 o 
  -2  -4   3       18.34       18.88      1.00 o 
  -1  -4   3        7.00        6.14      0.69 o 
   0  -4   3        0.07        0.50      0.73 o 
   1  -4   3      401.12      391.61      3.52 o 
   2  -4   3       52.62       46.72      3.06 o 
   3  -4   3        0.72        1.94      0.86 o 
   4  -4   3       34.79       31.98      1.97 o 
   5  -4   3        5.85        7.76      1.46 o 
   6  -4   3        0.91        0.99      0.61 o 
   7  -4   3        5.64        6.96      1.08 o 
   8  -4   3        6.73       11.14      2.94 o 
  -8  -3   3        0.31        0.63      1.89 o 
  -7  -3   3       35.83       30.06     11.77 o 
  -6  -3   3        2.26        3.57      1.47 o 
  -5  -3   3      199.51      199.62      6.52 o 
  -4  -3   3      154.09      150.54      2.93 o 
  -3  -3   3       50.74       51.57      1.85 o 
  -2  -3   3       24.07       21.22      0.72 o 
  -1  -3   3      105.00      131.48      2.15 o 
   0  -3   3      879.23      936.83      7.88 o 
   1  -3   3        1.61        6.54      0.83 o 
   2  -3   3      707.46      718.11      9.04 o 
   3  -3   3        3.26        6.64      1.22 o 
   4  -3   3       40.17       42.95      2.33 o 
   5  -3   3      280.05      306.70      8.08 o 
   6  -3   3        0.07        1.99      0.85 o 
   7  -3   3       90.35      100.54      6.37 o 
   8  -3   3        0.75        2.52      1.68 o 
  -9  -2   3        1.00        2.10      1.89 o 
  -8  -2   3       10.64        8.83      5.89 o 
  -7  -2   3       42.28       28.60      5.69 o 
  -6  -2   3        0.14        0.95      0.74 o 
  -5  -2   3       13.75       15.79      1.27 o 
  -4  -2   3        0.20        1.10      0.33 o 
  -3  -2   3      110.86      112.94      3.38 o 
  -2  -2   3        0.01        0.42      0.32 o 
  -1  -2   3        0.64        0.20      0.34 o 
   0  -2   3      615.17      572.79      2.79 o 
   1  -2   3       23.50       19.26      0.70 o 
   2  -2   3      574.25      609.40     12.75 o 
   3  -2   3       26.58       29.03      1.54 o 
   4  -2   3      234.45      258.78      3.70 o 
   5  -2   3       19.86       20.44      1.48 o 
   6  -2   3       14.14       11.86      1.34 o 
   7  -2   3       19.97       21.69      2.88 o 
   8  -2   3        1.08        3.57      2.10 o 
  -9  -1   3        8.30        5.25      2.31 o 
  -8  -1   3        6.49        8.62      3.15 o 
  -7  -1   3       25.23       20.04      3.69 o 
  -6  -1   3       98.57       80.29     12.40 o 
  -5  -1   3       36.82       31.85      3.85 o 
  -4  -1   3      130.52      131.59      3.04 o 
  -3  -1   3      230.00      246.13      3.38 o 
  -2  -1   3     2527.37     2511.92     21.10 o 
  -1  -1   3      529.64      553.76      2.87 o 
   0  -1   3      686.37      644.12      3.44 o 
   1  -1   3      230.28      228.72      1.66 o 
   2  -1   3      438.60      416.89      4.40 o 
   3  -1   3       22.11       23.10      1.37 o 
   4  -1   3      404.27      423.30     10.60 o 
   5  -1   3       67.66       74.17      3.56 o 
   6  -1   3        1.46        1.15      0.61 o 
   7  -1   3        0.56        1.79      1.19 o 
  -9   0   3        0.10        1.26      2.31 o 
  -8   0   3      248.14      252.02      8.62 o 
  -7   0   3       21.86       23.00      2.76 o 
  -6   0   3      572.90      620.21     10.35 o 
  -5   0   3       21.33       25.30      4.34 o 
  -4   0   3      227.94      246.76      5.68 o 
  -2   0   3       68.52       60.84      1.52 o 
  -1   0   3     2234.13     2257.61     12.11 o 
   0   0   3       14.30       11.98      0.55 o 
   1   0   3      131.36      137.90      1.81 o 
   2   0   3       71.92       60.36      1.32 o 
   3   0   3      430.78      411.57      3.77 o 
   4   0   3       12.01       14.63      1.12 o 
   5   0   3       14.71       16.77      1.22 o 
   6   0   3       34.16       38.49      2.52 o 
   7   0   3        1.76        1.70      1.11 o 
  -9   1   3       50.70       46.50     13.03 o 
  -8   1   3       18.52       15.22      2.73 o 
  -7   1   3       38.95       32.95      3.03 o 
  -6   1   3        0.72        0.63      0.86 o 
  -5   1   3      182.82      134.25     20.07 o 
  -4   1   3        3.51        1.51      0.27 o 
  -3   1   3      223.18      215.26      3.53 o 
  -2   1   3      306.29      307.24      2.21 o 
  -1   1   3       98.06       91.04      1.05 o 
   0   1   3       11.90        8.45      0.54 o 
   1   1   3       83.09       87.09      0.88 o 
   2   1   3      302.14      317.75      3.44 o 
   3   1   3       92.18       95.41      1.75 o 
   4   1   3        0.80        1.55      0.66 o 
   5   1   3       37.40       32.21      1.50 o 
   6   1   3        2.79        2.96      0.83 o 
   7   1   3       12.98       12.19      2.10 o 
  -9   2   3        9.65        7.29      1.71 o 
  -8   2   3       16.44       21.61      6.31 o 
  -7   2   3        4.85        4.90      1.79 o 
  -6   2   3       10.39       12.61      2.23 o 
  -5   2   3        5.15        4.15      1.08 o 
  -4   2   3      194.75      186.83      4.23 o 
  -3   2   3      201.79      203.04      2.70 o 
  -2   2   3      763.88      748.85      9.24 o 
  -1   2   3      411.91      380.26      4.01 o 
   0   2   3     1660.21     1782.25     18.66 o 
   1   2   3      126.46      121.39      2.09 o 
   2   2   3     2013.74     2202.80     10.72 o 
   3   2   3       61.36       74.57      1.58 o 
   4   2   3        8.33        7.72      0.94 o 
   5   2   3       39.78       42.96      1.94 o 
   6   2   3       20.37       21.02      2.52 o 
   7   2   3        4.19        3.57      1.47 o 
  -9   3   3        1.08        0.70      1.11 o 
  -8   3   3       13.24       17.94      5.36 o 
  -7   3   3       13.13       19.34      3.78 o 
  -6   3   3      139.05      148.93      6.68 o 
  -5   3   3       91.24       90.58      2.82 o 
  -4   3   3        1.22        1.34      0.74 o 
  -3   3   3        0.51        0.72      0.58 o 
  -2   3   3      372.94      392.42      4.30 o 
  -1   3   3       93.22       86.55      2.34 o 
   0   3   3       18.20       14.49      0.87 o 
   1   3   3        1.85        3.19      0.43 o 
   2   3   3      147.10      146.45      2.24 o 
   3   3   3       10.66        9.29      1.08 o 
   4   3   3       16.25       10.70      1.48 o 
   5   3   3       15.75       16.22      3.99 o 
   6   3   3        3.24        5.25      1.89 o 
   7   3   3        3.58        5.25      2.10 o 
  -9   4   3       24.96       24.06      4.94 o 
  -8   4   3       29.83       25.66      4.31 o 
  -7   4   3       47.76       52.50      4.27 o 
  -6   4   3       24.91       27.21      2.93 o 
  -5   4   3       18.93       18.70      1.36 o 
  -4   4   3        7.42        6.85      1.23 o 
  -3   4   3        3.84        4.43      0.88 o 
  -2   4   3       14.77       12.00      1.05 o 
  -1   4   3       84.71       82.58      2.02 o 
   0   4   3      166.95      164.02      2.69 o 
   1   4   3       15.53       13.66      0.96 o 
   2   4   3       64.49       64.18      1.52 o 
   3   4   3       68.41       69.74      2.34 o 
   4   4   3        6.61        6.19      1.41 o 
   5   4   3       38.48       42.65      2.66 o 
   6   4   3        2.17        1.47      1.47 o 
   7   4   3       13.48       15.55      3.15 o 
  -8   5   3        0.05        0.00      1.68 o 
  -7   5   3       10.55        8.87      2.21 o 
  -6   5   3        0.94        1.82      1.13 o 
  -5   5   3       43.99       44.15      2.18 o 
  -4   5   3      112.79      114.04      3.35 o 
  -3   5   3      101.46       96.34      2.66 o 
  -2   5   3       12.04       10.84      1.25 o 
  -1   5   3      161.71      151.16      2.95 o 
   0   5   3      782.21      751.24      9.16 o 
   1   5   3      353.00      328.77      4.28 o 
   2   5   3      115.30      112.22      3.47 o 
   3   5   3      388.11      396.04     10.19 o 
   4   5   3        0.54        0.92      0.92 o 
   5   5   3       85.90       82.82      7.15 o 
   6   5   3        1.03        0.84      1.68 o 
   7   5   3        2.50        0.00      1.26 o 
  -8   6   3        0.23        0.59      1.11 o 
  -7   6   3        5.36        6.03      2.00 o 
  -6   6   3        0.53        1.59      1.58 o 
  -5   6   3        1.82        3.06      0.91 o 
  -4   6   3        0.00        1.00      1.01 o 
  -3   6   3      211.45      205.16      4.20 o 
  -2   6   3      194.22      189.11      7.10 o 
  -1   6   3     1910.97     1920.84     10.65 o 
   0   6   3      109.11      105.27      2.60 o 
   1   6   3      848.31      818.29     18.08 o 
   2   6   3       91.20       92.83      7.78 o 
   3   6   3       25.58       22.42      1.71 o 
   4   6   3       60.82       65.28      3.33 o 
   5   6   3        8.30        9.67      2.52 o 
   6   6   3        2.56        1.47      1.68 o 
  -8   7   3        0.01        1.50      1.08 o 
  -7   7   3       14.62       17.38      2.92 o 
  -6   7   3       20.92       21.10      2.92 o 
  -5   7   3      108.03      105.38      3.83 o 
  -4   7   3        9.80       10.42      1.54 o 
  -3   7   3       32.56       32.34      3.77 o 
  -2   7   3       17.92       18.11      1.98 o 
  -1   7   3      612.58      611.93      7.64 o 
   0   7   3       26.52       24.84      1.79 o 
   1   7   3        1.16        1.15      1.21 o 
   2   7   3        8.49       10.92      1.67 o 
   3   7   3      103.31      110.77      7.57 o 
   4   7   3        6.99        8.62      2.52 o 
   5   7   3        3.13        3.78      2.10 o 
  -7   8   3        1.29        1.81      1.08 o 
  -6   8   3        0.88        2.10      1.49 o 
  -5   8   3       22.06       21.84      3.96 o 
  -4   8   3       11.57       13.46      1.93 o 
  -3   8   3        0.22        1.44      0.90 o 
  -2   8   3       99.18       97.12      3.89 o 
  -1   8   3        6.30        5.33      1.39 o 
   0   8   3       45.84       46.03      3.34 o 
   1   8   3      121.28      125.92      4.15 o 
   2   8   3        9.42       10.61      1.75 o 
   3   8   3       24.03       24.38      5.04 o 
   4   8   3       16.12       13.87      3.15 o 
   5   8   3        5.84        6.10      3.15 o 
  -6   9   3        0.89        2.69      1.75 o 
  -5   9   3       23.17       21.91      3.94 o 
  -4   9   3       30.27       36.27      3.63 o 
  -3   9   3       70.19       70.16      4.19 o 
  -2   9   3       38.11       40.16      3.30 o 
  -1   9   3       66.28       68.66      4.60 o 
   0   9   3        0.49        0.43      1.26 o 
   1   9   3       44.40       53.84      4.30 o 
   2   9   3        3.01        2.00      1.05 o 
   3   9   3        4.42        5.46      3.57 o 
   4   9   3       17.57       17.45      5.25 o 
  -5  10   3       33.84       30.91      2.93 o 
  -4  10   3        3.52        3.33      1.18 o 
  -3  10   3      135.24      138.59      6.70 o 
  -2  10   3       35.91       40.11      3.79 o 
  -1  10   3       63.30       66.71      4.90 o 
   0  10   3        7.33        8.62      2.08 o 
   1  10   3        7.01        5.06      1.61 o 
   2  10   3        0.03        1.85      1.11 o 
  -3  11   3        0.00        0.61      1.46 o 
  -2  11   3        1.80        1.81      1.75 o 
  -1  11   3       21.54       19.18      3.04 o 
   0  11   3       50.91       53.04      6.90 o 
  -2 -12   4       18.42       20.45      3.58 o 
  -1 -12   4      206.39      253.59     15.38 o 
   0 -12   4        1.84        2.30      1.56 o 
   1 -12   4       41.53       47.65      3.64 o 
   2 -12   4        0.57        1.59      1.82 o 
   3 -12   4        7.24        5.46      1.63 o 
  -4 -11   4       15.89       14.46      3.26 o 
  -3 -11   4       38.12       42.68      3.94 o 
  -2 -11   4       13.96       16.71      2.42 o 
  -1 -11   4       49.10       54.80      4.49 o 
   0 -11   4        2.98        4.05      2.06 o 
   1 -11   4        0.15        1.33      1.56 o 
   2 -11   4        0.22        1.63      1.56 o 
   3 -11   4        5.85        6.84      1.51 o 
   4 -11   4        0.45        2.20      1.26 o 
   5 -11   4       15.74       13.81      2.36 o 
  -5 -10   4        0.13        1.68      2.10 o 
  -4 -10   4       25.24       26.40      2.60 o 
  -3 -10   4       32.67       36.04      3.41 o 
  -2 -10   4        0.16        1.88      2.10 o 
  -1 -10   4        8.98        8.37      2.00 o 
   0 -10   4        1.86        2.49      0.93 o 
   1 -10   4      101.39       93.53      3.65 o 
   2 -10   4       38.38       44.29      2.76 o 
   3 -10   4        0.60        1.84      1.13 o 
   4 -10   4       31.69       34.70      2.78 o 
   5 -10   4        2.63        3.69      1.20 o 
   6 -10   4       48.93       49.88      5.40 o 
  -6  -9   4        2.81        1.47      1.68 o 
  -5  -9   4       16.12       15.38      2.15 o 
  -4  -9   4        0.26        1.91      1.46 o 
  -3  -9   4       74.73       70.10      6.31 o 
  -2  -9   4        6.58        3.43      1.27 o 
  -1  -9   4        0.17        1.79      1.78 o 
   0  -9   4      127.36      115.16      3.36 o 
   1  -9   4       14.79       13.36      1.53 o 
   2  -9   4        7.41        9.85      1.62 o 
   3  -9   4        0.10        1.32      1.13 o 
   4  -9   4       93.77       97.00      4.73 o 
   5  -9   4        4.70        6.41      1.57 o 
   6  -9   4        3.47        5.84      1.35 o 
  -6  -8   4        6.69        5.89      2.73 o 
  -5  -8   4       58.45       51.32      4.00 o 
  -4  -8   4       58.18       49.60      4.41 o 
  -3  -8   4       33.52       32.18      2.53 o 
  -2  -8   4        2.79        2.06      1.46 o 
  -1  -8   4        4.00        5.12      0.91 o 
   0  -8   4       37.30       40.24      2.20 o 
   1  -8   4       12.88       14.49      1.50 o 
   2  -8   4        1.80        2.02      1.17 o 
   3  -8   4       29.61       30.39      1.97 o 
   4  -8   4        6.92        8.60      1.48 o 
   5  -8   4       87.83       93.45      5.22 o 
   6  -8   4       21.58       20.64      2.19 o 
   7  -8   4        3.60        2.92      0.98 o 
  -7  -7   4        5.50        5.89      3.99 o 
  -6  -7   4       20.43       16.39      6.52 o 
  -5  -7   4        5.84        5.15      1.67 o 
  -4  -7   4       79.33       78.52      6.31 o 
  -3  -7   4       19.76       20.65      2.00 o 
  -2  -7   4       12.74       12.17      0.94 o 
  -1  -7   4       31.17       31.11      1.46 o 
   0  -7   4       67.46       59.09      2.27 o 
   1  -7   4      361.81      376.75      9.38 o 
   2  -7   4      264.81      262.96      4.52 o 
   3  -7   4        3.08        2.74      1.13 o 
   4  -7   4      204.12      198.06      7.25 o 
   5  -7   4      285.38      289.60      4.85 o 
   6  -7   4       50.47       48.53      3.39 o 
   7  -7   4       56.73       48.11      5.11 o 
  -8  -6   4        3.46        2.73      1.89 o 
  -7  -6   4        2.30        0.84      1.26 o 
  -6  -6   4       12.24       17.03      5.04 o 
  -5  -6   4       12.49       13.24      2.10 o 
  -4  -6   4       59.10       57.71      2.97 o 
  -3  -6   4        7.62        6.10      0.74 o 
  -2  -6   4        0.77        0.92      0.75 o 
  -1  -6   4       17.02       16.34      1.11 o 
   0  -6   4      146.77      135.51      2.91 o 
   1  -6   4        1.56        1.39      1.16 o 
   2  -6   4      316.93      308.96      4.72 o 
   3  -6   4      212.72      204.69      5.34 o 
   4  -6   4      542.94      559.06      8.58 o 
   5  -6   4       64.90       67.10      3.07 o 
   6  -6   4      136.32      135.84      6.84 o 
   7  -6   4        3.93        3.15      1.49 o 
   8  -6   4        3.36        1.89      3.15 o 
  -8  -5   4        0.87        0.84      1.26 o 
  -7  -5   4        0.44        1.05      1.05 o 
  -5  -5   4        0.00        1.47      1.47 o 
  -4  -5   4        4.63        4.55      0.55 o 
  -3  -5   4       33.71       33.01      0.94 o 
  -2  -5   4       46.45       52.28      1.55 o 
  -1  -5   4      101.28      105.78      2.94 o 
   0  -5   4      413.69      398.28     15.45 o 
   1  -5   4       41.84       45.81      1.64 o 
   2  -5   4       28.14       26.99      1.53 o 
   3  -5   4        8.32        8.28      1.28 o 
   4  -5   4      223.73      234.97      4.45 o 
   5  -5   4       63.13       62.11      2.94 o 
   6  -5   4       21.21       23.12      2.06 o 
   7  -5   4       14.61       17.92      2.02 o 
   8  -5   4        4.56        9.04      3.15 o 
  -8  -4   4       67.42       63.90     12.61 o 
  -7  -4   4       16.65       14.50      5.25 o 
  -6  -4   4       71.55       80.08     16.18 o 
  -5  -4   4       62.37       61.58      4.56 o 
  -4  -4   4       53.81       55.99      2.06 o 
  -3  -4   4       41.94       38.25      1.22 o 
  -2  -4   4      231.50      252.82      4.67 o 
  -1  -4   4      251.75      258.75      2.88 o 
   0  -4   4       51.76       55.80      1.84 o 
   1  -4   4       90.12       94.98      2.68 o 
   2  -4   4        6.47        5.83      0.98 o 
   3  -4   4       13.22       11.87      1.24 o 
   4  -4   4        1.08        1.96      1.00 o 
   5  -4   4        3.27        3.82      1.04 o 
   6  -4   4        0.72        1.89      1.08 o 
   7  -4   4        9.01       19.76      3.99 o 
   8  -4   4        0.45        2.73      2.31 o 
  -9  -3   4       26.70       10.72      8.83 o 
  -8  -3   4       17.77       15.55      9.25 o 
  -7  -3   4       45.83       40.36      6.73 o 
  -6  -3   4       99.80       92.06      6.10 o 
  -5  -3   4        7.19        7.37      1.18 o 
  -4  -3   4       24.68       23.10      1.50 o 
  -3  -3   4       19.50       19.73      0.96 o 
  -2  -3   4      213.60      217.18      3.09 o 
  -1  -3   4        6.25        7.63      0.81 o 
   0  -3   4      153.43      158.88      2.57 o 
   1  -3   4      446.95      499.90      3.64 o 
   2  -3   4      371.91      371.18      5.16 o 
   3  -3   4      922.27     1041.07      9.46 o 
   4  -3   4      144.93      135.05      3.89 o 
   5  -3   4      110.41      127.43      4.72 o 
   6  -3   4        3.64        3.71      1.17 o 
   7  -3   4        0.38        0.42      0.73 o 
   8  -3   4        3.24        3.78      1.89 o 
  -9  -2   4       16.65       19.76      3.78 o 
  -8  -2   4        0.02        1.47      1.68 o 
  -7  -2   4       11.41        5.68      2.31 o 
  -6  -2   4        0.15        1.12      0.75 o 
  -5  -2   4        2.89        1.80      0.51 o 
  -4  -2   4        3.12        2.44      0.36 o 
  -3  -2   4       94.95       93.88      1.96 o 
  -2  -2   4       37.50       34.26      1.20 o 
  -1  -2   4      231.39      233.24      3.16 o 
   0  -2   4       20.58       22.42      1.03 o 
   1  -2   4        0.18        0.77      0.61 o 
   2  -2   4      180.50      205.75      3.41 o 
   3  -2   4       46.00       47.72      1.18 o 
   4  -2   4        0.66        2.03      1.04 o 
   5  -2   4        7.22        6.70      1.07 o 
   6  -2   4       18.79       23.53      2.13 o 
   7  -2   4        0.84        0.84      0.81 o 
   8  -2   4        0.21        0.63      1.05 o 
  -9  -1   4        1.54        3.15      2.10 o 
  -8  -1   4        4.72        1.99      0.95 o 
  -7  -1   4        5.84        4.44      1.58 o 
  -6  -1   4       61.32       62.69      8.94 o 
  -5  -1   4       11.88       11.87      2.10 o 
  -4  -1   4      309.75      314.19      5.20 o 
  -3  -1   4       69.16       68.86      2.53 o 
  -2  -1   4        0.62        0.23      0.14 o 
  -1  -1   4      444.00      462.00      3.02 o 
   0  -1   4     2133.28     2158.75     13.34 o 
   1  -1   4     1233.38     1313.16      5.94 o 
   2  -1   4     1066.24     1042.71      3.97 o 
   3  -1   4      425.01      417.00      6.67 o 
   4  -1   4       12.60       13.70      1.23 o 
   5  -1   4        0.43        1.12      0.51 o 
   6  -1   4       24.50       25.60      2.55 o 
   7  -1   4       12.68       12.70      1.63 o 
  -9   0   4        8.14        9.67      2.94 o 
  -8   0   4      172.79      172.75     13.98 o 
  -7   0   4        0.70        0.90      1.01 o 
  -6   0   4      131.44      145.40      5.12 o 
  -5   0   4        3.77        4.28      1.26 o 
  -4   0   4        0.24        0.21      0.63 o 
  -3   0   4        3.14        2.75      0.86 o 
  -2   0   4        0.74        1.64      0.32 o 
  -1   0   4     2425.59     2508.58     55.10 o 
   0   0   4      296.23      273.08      4.05 o 
   1   0   4     1415.04     1550.77     11.14 o 
   2   0   4        0.42        1.41      0.89 o 
   3   0   4       40.68       39.20      0.85 o 
   4   0   4       22.12       20.76      1.20 o 
   5   0   4        0.65        1.07      0.62 o 
   6   0   4        2.85        3.97      1.11 o 
   7   0   4       11.86       14.92      2.73 o 
  -9   1   4        8.84        5.00      1.77 o 
  -8   1   4        7.22        4.21      1.56 o 
  -7   1   4        6.04        7.86      1.56 o 
  -6   1   4       33.41       38.04      3.40 o 
  -5   1   4       13.61       19.55      5.89 o 
  -4   1   4      659.87      688.74      7.63 o 
  -3   1   4      252.70      221.75      2.00 o 
  -2   1   4      135.16      139.14      1.78 o 
  -1   1   4       15.73       20.50      0.63 o 
   0   1   4      288.02      274.56      2.54 o 
   1   1   4      188.55      195.44      3.03 o 
   2   1   4       25.13       24.00      0.55 o 
   3   1   4       22.16       24.25      0.91 o 
   4   1   4       56.65       52.00      2.52 o 
   5   1   4        0.15        0.69      0.66 o 
   6   1   4       22.82       19.87      1.70 o 
   7   1   4        1.03        0.84      1.47 o 
  -9   2   4        0.73        1.67      1.21 o 
  -8   2   4        3.07        2.31      1.26 o 
  -7   2   4        5.39        5.07      1.77 o 
  -6   2   4        1.86        3.46      1.26 o 
  -5   2   4       46.91       44.24      2.60 o 
  -4   2   4       24.72       24.18      0.91 o 
  -3   2   4      174.19      169.10      5.10 o 
  -2   2   4     2568.23     2800.63      8.56 o 
  -1   2   4      163.78      162.54      2.14 o 
   0   2   4     2723.48     3062.49     39.10 o 
   1   2   4       71.81       81.86      1.78 o 
   2   2   4       25.88       27.59      0.77 o 
   3   2   4      164.35      163.94      4.40 o 
   4   2   4        2.97        4.00      0.79 o 
   5   2   4       27.89       26.31      1.77 o 
   6   2   4        4.51        7.57      2.52 o 
   7   2   4        0.09        3.36      2.31 o 
  -9   3   4        0.95        1.40      1.36 o 
  -8   3   4        0.42        1.09      1.26 o 
  -7   3   4        1.54        2.39      1.46 o 
  -6   3   4       47.47       56.77      4.51 o 
  -5   3   4       83.93       80.30      2.68 o 
  -4   3   4      160.81      153.79      8.29 o 
  -3   3   4       13.04       14.75      1.20 o 
  -2   3   4        0.37        1.05      0.73 o 
  -1   3   4       11.70       13.33      0.91 o 
   0   3   4       36.55       32.08      1.21 o 
   1   3   4       35.66       33.32      1.18 o 
   2   3   4        7.92        9.76      1.06 o 
   3   3   4        6.44        6.14      0.92 o 
   4   3   4       11.01        9.81      1.08 o 
   5   3   4        6.20        6.73      2.52 o 
   6   3   4        0.39        1.05      1.89 o 
   7   3   4        0.78        1.47      1.89 o 
  -9   4   4        1.16        1.89      1.61 o 
  -8   4   4        8.93        7.62      2.13 o 
  -7   4   4        0.00        2.24      1.11 o 
  -6   4   4        0.13        0.99      1.46 o 
  -5   4   4       22.25       22.28      1.55 o 
  -4   4   4        0.86        1.93      1.10 o 
  -3   4   4      155.61      158.85      3.15 o 
  -2   4   4      115.44      118.49      3.12 o 
  -1   4   4       13.84       14.87      1.11 o 
   0   4   4       21.24       22.13      1.25 o 
   1   4   4        2.09        2.32      0.94 o 
   2   4   4       20.08       18.50      1.00 o 
   3   4   4        9.68        9.44      0.75 o 
   4   4   4       19.84       20.47      2.23 o 
   5   4   4        0.00        1.47      1.89 o 
   6   4   4        2.21        3.57      2.31 o 
   7   4   4        0.35        1.26      1.47 o 
  -8   5   4       13.64       14.07      2.87 o 
  -7   5   4        7.31        6.20      1.78 o 
  -6   5   4       24.62       30.86      3.27 o 
  -5   5   4       66.25       68.48      4.11 o 
  -4   5   4      158.98      158.37      3.52 o 
  -3   5   4       18.29       20.00      1.65 o 
  -2   5   4      590.32      574.35      8.49 o 
  -1   5   4       46.66       43.40      1.87 o 
   0   5   4        8.20        8.69      1.09 o 
   1   5   4      256.28      250.03      3.66 o 
   2   5   4      113.00      108.36      3.44 o 
   3   5   4       52.13       57.17      4.62 o 
   4   5   4       11.46       11.98      2.73 o 
   5   5   4        0.64        2.73      2.73 o 
   6   5   4        0.20        1.89      1.68 o 
  -8   6   4        0.05        0.88      1.05 o 
  -7   6   4        0.78        1.07      1.31 o 
  -6   6   4        6.48        5.35      2.10 o 
  -5   6   4      115.81      118.07      7.50 o 
  -4   6   4      165.34      167.90      5.30 o 
  -3   6   4     1120.90     1132.16     11.82 o 
  -2   6   4      148.31      141.49      3.30 o 
  -1   6   4      511.81      493.93      6.09 o 
   0   6   4        2.45        2.72      0.72 o 
   1   6   4        6.88        7.08      0.85 o 
   2   6   4       11.51       10.77      1.79 o 
   3   6   4        5.26        6.52      1.15 o 
   4   6   4        0.11        0.63      2.52 o 
   5   6   4        0.00        1.26      1.68 o 
   6   6   4        3.08        3.15      2.52 o 
  -7   7   4        6.13        4.92      1.82 o 
  -6   7   4       25.26       23.22      3.94 o 
  -5   7   4       73.21       79.91      5.54 o 
  -4   7   4       40.85       39.44      2.74 o 
  -3   7   4      157.52      157.68      4.60 o 
  -2   7   4        6.15        5.78      1.34 o 
  -1   7   4      105.10      101.37      3.12 o 
   0   7   4        0.21        0.62      0.58 o 
   1   7   4      174.93      183.07      7.46 o 
   2   7   4        1.94        2.73      3.36 o 
   3   7   4        1.23        1.26      2.31 o 
   4   7   4       10.58        8.62      2.31 o 
   5   7   4       16.16       18.71      4.20 o 
  -7   8   4        2.98        2.52      1.68 o 
  -6   8   4        2.47        1.17      1.33 o 
  -5   8   4        3.54        3.22      1.25 o 
  -4   8   4       42.96       43.53      3.43 o 
  -3   8   4        1.17        2.59      1.36 o 
  -2   8   4        2.52        4.00      1.27 o 
  -1   8   4       20.21       21.87      1.83 o 
   0   8   4        3.10        3.54      1.78 o 
   1   8   4       13.81       14.15      1.84 o 
   2   8   4       11.10       12.61      1.78 o 
   3   8   4        9.70        9.67      3.15 o 
   4   8   4        8.66       10.30      2.94 o 
  -6   9   4       18.31       18.48      3.99 o 
  -5   9   4        2.57        2.43      0.99 o 
  -4   9   4        0.01        2.04      1.01 o 
  -3   9   4       31.71       37.36      3.42 o 
  -2   9   4        4.50        4.38      1.22 o 
  -1   9   4       30.66       32.16      4.83 o 
   0   9   4       67.44       68.22      7.88 o 
   1   9   4       12.00       11.56      2.94 o 
   2   9   4       80.71       83.24      7.36 o 
   3   9   4        1.87        2.94      3.36 o 
  -5  10   4       69.42       70.41     12.40 o 
  -4  10   4       16.52       15.30      2.33 o 
  -3  10   4        9.27        7.90      1.69 o 
  -2  10   4        4.42        5.04      1.63 o 
  -1  10   4        1.28        2.31      2.10 o 
   0  10   4        1.83        2.27      1.33 o 
   1  10   4        0.09        1.29      1.08 o 
  -2 -12   5        6.80        8.29      2.02 o 
  -1 -12   5        6.09        7.93      2.42 o 
   0 -12   5       16.08       17.43      2.63 o 
   1 -12   5        0.17        2.73      1.78 o 
   2 -12   5       20.46       20.20      2.68 o 
   3 -12   5        2.41        1.48      1.56 o 
  -4 -11   5        0.75        1.22      1.30 o 
  -3 -11   5        0.00        1.07      1.31 o 
  -2 -11   5        2.58        1.93      1.46 o 
  -1 -11   5       21.12       19.87      2.42 o 
   0 -11   5        6.63        6.05      1.82 o 
   1 -11   5       21.21       23.61      2.24 o 
   2 -11   5       10.99       13.17      1.81 o 
   3 -11   5       24.93       28.65      2.68 o 
   4 -11   5      102.51      107.94      6.10 o 
   5 -11   5        2.88        3.99      2.31 o 
  -5 -10   5       32.25       38.68      7.57 o 
  -4 -10   5        9.71        9.25      2.52 o 
  -3 -10   5        1.04        1.73      1.59 o 
  -2 -10   5        3.68        5.01      1.68 o 
  -1 -10   5       22.94       21.96      2.78 o 
   0 -10   5       70.86       72.85      3.02 o 
   1 -10   5        4.68        5.40      1.18 o 
   2 -10   5       84.83       95.68      4.72 o 
   3 -10   5        0.01        0.69      1.02 o 
   4 -10   5      102.44      118.29      6.00 o 
   5 -10   5        1.59        3.34      1.56 o 
  -6  -9   5        7.98        6.10      2.73 o 
  -5  -9   5       14.52       12.86      2.63 o 
  -4  -9   5       43.32       42.43      3.78 o 
  -3  -9   5        1.47        1.52      1.31 o 
  -2  -9   5       57.62       54.83      4.10 o 
  -1  -9   5       50.90       46.58      2.37 o 
   0  -9   5       61.47       64.65      2.70 o 
   1  -9   5       66.61       64.55      2.62 o 
   2  -9   5       44.26       50.73      2.78 o 
   3  -9   5       23.06       24.54      2.06 o 
   4  -9   5       19.98       20.58      2.13 o 
   5  -9   5        7.73        7.57      1.47 o 
   6  -9   5        8.63        9.01      1.68 o 
  -6  -8   5       44.36       40.78     10.09 o 
  -5  -8   5       17.11       14.50      2.73 o 
  -4  -8   5       11.44       10.30      1.61 o 
  -3  -8   5       12.89        9.92      1.61 o 
  -2  -8   5        5.06        3.97      0.84 o 
  -1  -8   5        0.06        1.18      0.73 o 
   0  -8   5       40.15       35.81      2.01 o 
   1  -8   5       72.02       72.51      3.42 o 
   2  -8   5        0.36        1.23      1.20 o 
   3  -8   5      191.68      204.14     12.33 o 
   4  -8   5        0.26        1.03      1.30 o 
   5  -8   5        0.42        0.84      0.97 o 
   6  -8   5        3.62        3.89      1.35 o 
   7  -8   5       22.79       17.46     10.19 o 
  -7  -7   5        2.46        2.31      1.68 o 
  -6  -7   5        4.58        2.73      1.47 o 
  -5  -7   5        3.06        3.39      1.79 o 
  -4  -7   5       17.81       16.82      1.77 o 
  -3  -7   5       70.08       70.49      3.49 o 
  -2  -7   5      296.75      291.42      7.71 o 
  -1  -7   5      278.01      279.27      5.09 o 
   0  -7   5      732.96      698.99      7.75 o 
   1  -7   5      318.49      304.90      4.88 o 
   2  -7   5      245.55      229.74      4.27 o 
   4  -7   5       56.30       57.01      2.69 o 
   5  -7   5       92.77       87.78      3.67 o 
   6  -7   5       54.46       58.54      5.47 o 
   7  -7   5        0.03        1.47      1.68 o 
  -8  -6   5        0.90        1.47      1.47 o 
  -6  -6   5        0.07        1.26      0.84 o 
  -5  -6   5        0.90        2.39      1.26 o 
  -4  -6   5       76.21       75.42      2.90 o 
  -3  -6   5      106.86      106.78      2.19 o 
  -2  -6   5      209.14      211.19      5.34 o 
  -1  -6   5       76.09       76.51      2.16 o 
   0  -6   5      441.71      409.84     11.55 o 
   1  -6   5       88.98       86.15      2.58 o 
   2  -6   5      959.22      969.02     20.10 o 
   3  -6   5        1.46        2.50      1.25 o 
   4  -6   5      193.92      201.18      5.12 o 
   5  -6   5       72.29       82.06      7.25 o 
   6  -6   5        8.99        7.80      1.60 o 
   7  -6   5       21.50       19.42      3.78 o 
  -8  -5   5        0.40        1.47      2.10 o 
  -7  -5   5       11.96       13.24      5.68 o 
  -6  -5   5       17.48       21.44      6.94 o 
  -5  -5   5       19.00       18.31      3.78 o 
  -4  -5   5       56.25       58.26      1.68 o 
  -3  -5   5       10.36       10.14      0.98 o 
  -2  -5   5       66.05       64.84      2.20 o 
  -1  -5   5      124.81      131.88      3.30 o 
   0  -5   5      140.30      134.09      3.96 o 
   1  -5   5        4.88        5.37      1.03 o 
   2  -5   5      511.40      504.40      6.90 o 
   3  -5   5        7.01        7.28      1.52 o 
   4  -5   5        8.60        8.49      1.27 o 
   5  -5   5       19.64       21.75      2.04 o 
   6  -5   5       10.17        8.84      1.50 o 
   7  -5   5       29.88       34.76      8.20 o 
   8  -5   5        0.51        1.89      1.89 o 
  -8  -4   5       14.65        7.99      4.83 o 
  -7  -4   5        0.15        0.84      1.47 o 
  -6  -4   5        4.81        4.62      1.47 o 
  -5  -4   5       39.36       38.29      2.19 o 
  -4  -4   5        7.29        7.89      0.92 o 
  -3  -4   5       42.56       41.51      1.39 o 
  -2  -4   5        0.42        0.72      0.74 o 
  -1  -4   5       17.86       19.40      1.08 o 
   0  -4   5      255.45      225.27      3.34 o 
   1  -4   5       49.01       53.12      1.69 o 
   2  -4   5      279.82      278.08      3.91 o 
   3  -4   5        9.88       10.65      1.20 o 
   4  -4   5       24.98       25.25      1.96 o 
   5  -4   5        1.05        2.89      1.20 o 
   6  -4   5        0.66        2.23      1.46 o 
   7  -4   5       13.29       14.12      2.36 o 
   8  -4   5        0.06        0.63      1.26 o 
  -9  -3   5        4.05        2.73      2.31 o 
  -8  -3   5        2.64       -0.42      1.26 o 
  -7  -3   5        6.00        4.62      3.78 o 
  -6  -3   5        8.46        7.36      2.52 o 
  -5  -3   5        0.92        0.67      0.50 o 
  -4  -3   5      160.73      153.73      5.74 o 
  -3  -3   5      100.91      102.71      2.18 o 
  -2  -3   5      158.33      162.77      2.60 o 
  -1  -3   5      762.57      858.15     15.54 o 
   0  -3   5      274.50      293.01      3.41 o 
   1  -3   5      821.61      894.22     10.47 o 
   2  -3   5       16.89       15.24      1.30 o 
   3  -3   5       75.43       82.44      2.29 o 
   4  -3   5      387.42      406.35      5.69 o 
   5  -3   5        3.17        2.44      1.06 o 
   6  -3   5       24.08       29.87      5.46 o 
   7  -3   5        1.23        1.11      0.84 o 
   8  -3   5        0.05        0.84      1.26 o 
  -9  -2   5        0.82        1.68      2.31 o 
  -8  -2   5        1.88        0.63      1.05 o 
  -7  -2   5        0.41        1.47      1.26 o 
  -6  -2   5        1.13        2.63      1.34 o 
  -5  -2   5        5.30        5.60      1.26 o 
  -4  -2   5        0.64        0.46      0.44 o 
  -3  -2   5        6.62        6.12      0.46 o 
  -2  -2   5      293.55      300.78      4.11 o 
  -1  -2   5      355.07      384.38      3.06 o 
   1  -2   5      812.67      901.48      4.24 o 
   2  -2   5      104.81      116.57      5.97 o 
   3  -2   5       44.42       39.58      2.65 o 
   4  -2   5       15.21       15.08      1.23 o 
   5  -2   5        4.24        5.41      0.89 o 
   6  -2   5        7.12        8.67      1.71 o 
   7  -2   5        4.15        3.21      1.24 o 
  -9  -1   5       12.48       13.87      2.94 o 
  -8  -1   5       14.22        7.99      2.94 o 
  -7  -1   5        8.50        6.26      1.97 o 
  -6  -1   5       42.70       43.36      3.36 o 
  -5  -1   5       17.35       19.32      2.59 o 
  -4  -1   5        1.86        3.68      1.04 o 
  -3  -1   5        8.60       10.47      0.42 o 
  -2  -1   5      493.46      488.77      3.31 o 
  -1  -1   5       49.28       56.10      0.93 o 
   0  -1   5      349.14      335.07      3.15 o 
   1  -1   5        5.93        4.81      0.34 o 
   2  -1   5      127.24      126.08      3.05 o 
   3  -1   5      172.69      170.11      2.83 o 
   4  -1   5       65.23       66.61      1.95 o 
   5  -1   5       20.28       23.52      2.42 o 
   6  -1   5        1.15        1.26      1.68 o 
   7  -1   5       47.90       45.85      3.41 o 
  -9   0   5        1.29        0.29      0.58 o 
  -8   0   5       49.88       53.05      8.51 o 
  -7   0   5        4.20        5.11      2.00 o 
  -6   0   5        0.08        0.32      0.89 o 
  -5   0   5        2.80        4.09      1.41 o 
  -4   0   5       13.30       14.26      1.94 o 
  -3   0   5      129.84      133.36      1.96 o 
  -2   0   5       12.09        7.88      0.71 o 
  -1   0   5       27.76       30.69      0.99 o 
   0   0   5       20.18       28.90      1.27 o 
   1   0   5       41.06       36.93      2.00 o 
   2   0   5        1.89        1.13      0.81 o 
   3   0   5       50.50       50.37      2.21 o 
   4   0   5       12.25       10.51      0.74 o 
   5   0   5       52.24       57.24      4.41 o 
   6   0   5       35.55       37.84      2.53 o 
   7   0   5       11.18       10.09      2.10 o 
  -9   1   5        0.30        0.42      1.68 o 
  -8   1   5       23.49       21.76      5.25 o 
  -7   1   5        0.99        1.39      0.96 o 
  -6   1   5       94.36       98.96      4.23 o 
  -5   1   5        8.13        9.04      1.63 o 
  -4   1   5       95.67       93.57      3.68 o 
  -3   1   5      218.97      225.22      7.01 o 
  -2   1   5      948.75      979.88     10.41 o 
  -1   1   5      590.35      640.33      5.42 o 
   0   1   5        0.05        0.80      0.53 o 
   1   1   5       80.66       86.05      2.90 o 
   2   1   5      215.62      210.72      4.04 o 
   3   1   5       11.04       10.46      0.34 o 
   4   1   5       78.16       78.52      2.78 o 
   5   1   5       10.37       10.28      1.68 o 
   6   1   5        3.74        3.78      1.68 o 
   7   1   5        1.78        1.68      1.89 o 
  -9   2   5        6.27        6.23      2.00 o 
  -8   2   5        0.59        1.94      0.98 o 
  -7   2   5       14.62       15.27      2.57 o 
  -6   2   5        0.10        3.36      1.89 o 
  -5   2   5       81.95       74.74      5.17 o 
  -4   2   5      265.13      268.74      8.34 o 
  -3   2   5      162.27      176.30      2.84 o 
  -2   2   5      382.74      396.25     10.74 o 
  -1   2   5      200.15      220.61      3.06 o 
   0   2   5       20.55       16.04      1.63 o 
   1   2   5      718.26      734.40      4.69 o 
   2   2   5       65.30       64.98      1.58 o 
   3   2   5      103.99       98.42      2.56 o 
   4   2   5        0.00        0.66      1.01 o 
   5   2   5        5.28        5.68      2.10 o 
   6   2   5        7.28        7.36      2.73 o 
   7   2   5        0.24        0.42      1.47 o 
  -9   3   5        2.65        2.25      1.36 o 
  -8   3   5        0.03        1.14      1.01 o 
  -7   3   5        1.16        1.47      1.01 o 
  -6   3   5        0.33        0.39      1.11 o 
  -5   3   5       83.56       88.90      7.57 o 
  -4   3   5       11.65       10.94      1.07 o 
  -3   3   5       12.11       14.60      1.24 o 
  -2   3   5      106.71       97.96      2.24 o 
  -1   3   5      260.06      251.11      4.38 o 
   0   3   5       30.27       30.80      1.32 o 
   1   3   5       23.56       28.97      1.40 o 
   2   3   5        8.73        8.52      0.69 o 
   3   3   5        2.65        1.91      0.54 o 
   4   3   5       17.38       15.76      2.31 o 
   5   3   5       38.75       38.46      3.99 o 
   6   3   5        3.87        2.52      1.68 o 
   7   3   5       43.13       37.83      7.36 o 
  -8   4   5        0.36        1.14      1.11 o 
  -7   4   5        0.25        2.28      1.24 o 
  -6   4   5        9.83       12.76      2.64 o 
  -5   4   5       14.90       14.54      1.27 o 
  -4   4   5      188.63      187.11      3.49 o 
  -3   4   5       11.93       12.90      1.71 o 
  -2   4   5      134.09      128.73      2.87 o 
  -1   4   5       15.93       17.22      1.79 o 
   0   4   5      177.75      168.52      3.43 o 
   1   4   5        0.12        1.21      0.63 o 
   2   4   5       63.53       63.91      3.07 o 
   3   4   5       21.99       19.17      2.73 o 
   4   4   5        0.73        2.31      1.89 o 
   5   4   5       25.53       25.85      4.20 o 
   6   4   5        8.60        7.78      2.73 o 
  -8   5   5        0.57        0.96      1.01 o 
  -7   5   5       59.29       66.82      7.15 o 
  -6   5   5      117.33      132.00      7.84 o 
  -5   5   5       23.55       27.85      2.03 o 
  -4   5   5       72.52       77.52      2.81 o 
  -3   5   5      139.97      134.55      3.14 o 
  -2   5   5      161.36      165.39      4.06 o 
  -1   5   5      589.44      588.79      7.95 o 
   0   5   5      101.59      100.35      2.46 o 
   1   5   5      186.74      177.73      3.18 o 
   2   5   5        5.44        5.32      0.78 o 
   3   5   5        1.40        3.57      2.94 o 
   4   5   5       16.98       18.71      2.94 o 
   5   5   5        6.82        7.15      3.15 o 
   6   5   5        0.14        1.47      1.68 o 
  -8   6   5        6.63        4.35      1.59 o 
  -7   6   5      170.26      159.15     22.60 o 
  -6   6   5       59.06       69.03      6.92 o 
  -5   6   5      879.69      906.57      9.07 o 
  -4   6   5       32.90       31.05      2.01 o 
  -3   6   5      520.90      515.54     10.27 o 
  -2   6   5       20.13       20.19      1.67 o 
  -1   6   5       42.03       40.55      2.21 o 
   0   6   5      104.28       99.22      3.03 o 
   1   6   5        5.65        4.71      0.79 o 
   2   6   5        9.80        8.88      1.37 o 
   3   6   5        0.02        4.20      3.78 o 
   4   6   5        2.84        1.89      2.94 o 
   5   6   5        0.08        2.31      2.73 o 
  -7   7   5        5.32        4.95      1.51 o 
  -6   7   5       12.71       10.74      2.53 o 
  -5   7   5        0.11        1.29      0.92 o 
  -4   7   5       23.02       22.73      3.36 o 
  -3   7   5      113.69      118.32      3.35 o 
  -2   7   5       41.43       40.97      2.39 o 
  -1   7   5       47.77       48.50      2.57 o 
   0   7   5        0.24        0.54      0.58 o 
   1   7   5       20.10       20.60      3.15 o 
   2   7   5       53.57       53.60      5.46 o 
   3   7   5       23.23       26.06      4.62 o 
   4   7   5       87.61       94.38      7.15 o 
  -6   8   5       56.88       61.05      6.40 o 
  -5   8   5        2.30        3.17      1.20 o 
  -4   8   5        4.00        3.90      1.20 o 
  -3   8   5       23.22       22.28      2.41 o 
  -2   8   5       17.51       20.44      2.25 o 
  -1   8   5       42.17       40.25      2.50 o 
   0   8   5       34.65       37.49      4.20 o 
   1   8   5       10.31       13.01      1.82 o 
   2   8   5        1.65        3.15      2.73 o 
   3   8   5       88.43       92.48      7.78 o 
  -5   9   5       56.64       55.68      6.73 o 
  -4   9   5        0.59        0.12      0.81 o 
  -3   9   5       19.38       18.67      2.54 o 
  -2   9   5       94.01       89.32      5.65 o 
  -1   9   5       26.36       27.44      2.90 o 
   0   9   5       33.12       35.31      5.68 o 
   1   9   5        4.76        3.99      2.73 o 
   2   9   5        3.73        2.10      2.31 o 
  -4  10   5        3.33        2.68      1.36 o 
  -3  10   5        1.26        2.55      1.77 o 
  -2  10   5        3.60        4.30      1.82 o 
  -1  10   5        7.02        5.38      1.77 o 
   0  10   5        3.28        3.20      1.41 o 
  -2 -12   6        3.43        4.32      1.59 o 
  -1 -12   6       13.89       12.17      2.52 o 
   0 -12   6        2.62        3.52      1.94 o 
   1 -12   6       20.39       19.24      2.60 o 
   2 -12   6       31.22       31.31      4.01 o 
   3 -12   6       18.68       18.61      2.56 o 
  -4 -11   6        0.34        1.21      1.31 o 
  -3 -11   6        6.25        7.47      1.85 o 
  -2 -11   6        3.53        2.67      1.78 o 
  -1 -11   6      106.85      113.46      7.05 o 
   0 -11   6       27.69       30.85      3.17 o 
   1 -11   6       25.22       22.59      1.99 o 
   2 -11   6       84.79       89.84      4.89 o 
   3 -11   6        6.94        9.35      1.55 o 
   4 -11   6       22.10       21.77      2.41 o 
  -4 -10   6       27.52       26.58      2.66 o 
  -3 -10   6       21.26       21.21      3.05 o 
  -2 -10   6       70.46       79.09      7.88 o 
  -1 -10   6       10.77       14.62      2.06 o 
   0 -10   6       87.06       94.34      3.65 o 
   1 -10   6       29.90       35.96      2.31 o 
   2 -10   6       95.38      102.63      4.96 o 
   3 -10   6       21.96       23.71      2.41 o 
   4 -10   6       18.30       17.68      1.97 o 
   5 -10   6        6.95        6.91      1.51 o 
  -6  -9   6        4.41        5.04      2.73 o 
  -5  -9   6        0.73        1.68      1.68 o 
  -4  -9   6        2.46        3.51      1.85 o 
  -3  -9   6       22.06       22.87      2.52 o 
  -2  -9   6       95.99      107.50      6.41 o 
  -1  -9   6       17.62       15.33      1.42 o 
   0  -9   6        4.08        4.83      1.30 o 
   1  -9   6       36.98       38.81      2.45 o 
   2  -9   6       15.05       15.17      1.81 o 
   3  -9   6        6.41        6.73      1.38 o 
   4  -9   6        1.85        2.10      1.63 o 
   5  -9   6        8.67        8.41      1.55 o 
   6  -9   6        2.87        1.47      1.68 o 
  -6  -8   6        1.42        5.46      2.52 o 
  -5  -8   6        8.17        7.99      2.31 o 
  -4  -8   6        0.32        2.53      1.67 o 
  -3  -8   6       28.87       25.03      2.23 o 
  -2  -8   6       16.26       17.23      1.29 o 
  -1  -8   6       15.89       16.73      1.38 o 
   0  -8   6       78.59       74.56      2.74 o 
   1  -8   6      223.74      222.14      5.44 o 
   2  -8   6       14.93       14.70      1.58 o 
   3  -8   6        7.77        6.40      3.05 o 
   4  -8   6        0.01        2.03      2.00 o 
   5  -8   6       38.58       39.68      2.95 o 
   6  -8   6        0.76        0.69      0.88 o 
  -7  -7   6        1.53        1.89      1.47 o 
  -6  -7   6        3.39        2.52      2.10 o 
  -5  -7   6       53.17       61.80     14.50 o 
  -4  -7   6       66.84       66.08      3.64 o 
  -3  -7   6       48.34       50.82      7.46 o 
  -2  -7   6      121.27      111.47      2.69 o 
  -1  -7   6      637.38      641.36      9.18 o 
   0  -7   6        0.04        2.12      1.40 o 
   1  -7   6     1092.86     1092.58     10.54 o 
   2  -7   6       33.17       34.95      2.87 o 
   3  -7   6       14.40       15.40      1.62 o 
   4  -7   6      131.71      135.08      5.94 o 
   5  -7   6        7.64        8.74      1.56 o 
   6  -7   6       18.31       16.39      3.15 o 
   7  -7   6        0.21        1.47      1.13 o 
  -8  -6   6        0.04        0.84      0.84 o 
  -7  -6   6        0.11        0.00      1.26 o 
  -6  -6   6        5.64        5.04      2.94 o 
  -5  -6   6        5.09        5.17      1.26 o 
  -4  -6   6       10.46       11.14      1.79 o 
  -3  -6   6       22.60       22.76      1.57 o 
  -2  -6   6      267.51      258.40      4.54 o 
  -1  -6   6      210.57      212.74      3.67 o 
   0  -6   6     1029.47     1027.78     10.01 o 
   1  -6   6        0.78        1.11      1.24 o 
   2  -6   6      154.88      158.79      4.73 o 
   3  -6   6      100.63       98.06      2.74 o 
   4  -6   6        2.83        4.65      1.41 o 
   5  -6   6       22.99       22.78      2.45 o 
   6  -6   6        3.93        9.25      3.15 o 
   7  -6   6        0.62        1.31      0.95 o 
  -8  -5   6        7.04        3.78      2.73 o 
  -6  -5   6       18.09       16.82      6.94 o 
  -5  -5   6       24.25       35.52     10.30 o 
  -4  -5   6        0.01        0.56      0.61 o 
  -3  -5   6       38.19       38.31      1.54 o 
  -2  -5   6      188.93      188.70      3.14 o 
  -1  -5   6       80.26       82.85      2.19 o 
   0  -5   6      229.50      231.77      4.52 o 
   1  -5   6        6.77        9.48      1.28 o 
   2  -5   6        0.54        2.02      1.08 o 
   3  -5   6       34.16       36.41      1.88 o 
   4  -5   6        3.33        2.25      0.92 o 
   5  -5   6        0.00        1.20      0.92 o 
   6  -5   6        0.47        1.77      1.31 o 
   7  -5   6        5.79        4.20      1.78 o 
  -8  -4   6        6.77        5.25      2.94 o 
  -7  -4   6        3.50        4.41      3.57 o 
  -6  -4   6       15.84       16.49      1.91 o 
  -5  -4   6       12.53       11.75      2.21 o 
  -4  -4   6       15.48       17.42      1.28 o 
  -3  -4   6        2.39        2.24      0.76 o 
  -2  -4   6      263.20      257.14      3.95 o 
  -1  -4   6       15.20       17.46      1.23 o 
   0  -4   6      452.05      468.08     10.75 o 
   1  -4   6       60.66       65.26      1.85 o 
   2  -4   6       10.34       11.63      1.32 o 
   3  -4   6       17.41       19.50      1.76 o 
   4  -4   6       21.63       19.76      1.86 o 
   5  -4   6        5.03        5.24      1.05 o 
   6  -4   6        8.17        7.96      1.77 o 
   7  -4   6        0.59        0.89      0.60 o 
  -8  -3   6        1.65        0.84      1.47 o 
  -7  -3   6        4.65        2.31      1.89 o 
  -6  -3   6        1.02        1.79      0.96 o 
  -5  -3   6      104.92      104.50      3.17 o 
  -4  -3   6        0.27        0.69      0.34 o 
  -3  -3   6      522.76      556.15      5.58 o 
  -2  -3   6      246.71      249.39      3.39 o 
  -1  -3   6      665.66      735.19      8.11 o 
   0  -3   6       42.98       43.59      1.42 o 
   1  -3   6      311.76      319.17      6.86 o 
   2  -3   6      264.68      272.05      3.54 o 
   3  -3   6       52.34       53.15      1.87 o 
   4  -3   6       56.51       53.97      3.57 o 
   5  -3   6        0.30        0.80      1.11 o 
   6  -3   6       16.99       21.34      2.95 o 
   7  -3   6        0.33        0.92      1.26 o 
  -9  -2   6        1.10        2.94      2.31 o 
  -7  -2   6        0.26        1.26      0.94 o 
  -6  -2   6        2.51        2.59      1.31 o 
  -5  -2   6        6.25        8.03      1.67 o 
  -4  -2   6       94.71      113.08      3.34 o 
  -3  -2   6      397.30      393.85      9.42 o 
  -2  -2   6      518.56      576.50      6.07 o 
  -1  -2   6      492.97      541.12      7.70 o 
   0  -2   6      172.86      150.27      3.31 o 
   1  -2   6       68.92       71.24      1.27 o 
   2  -2   6      442.73      419.39      8.48 o 
   3  -2   6        7.22        5.97      0.65 o 
   4  -2   6        4.99        3.85      1.16 o 
   5  -2   6        3.48        4.73      1.49 o 
   6  -2   6        5.07        5.49      1.51 o 
   7  -2   6        1.02        1.26      1.26 o 
  -9  -1   6        0.37        2.73      2.31 o 
  -8  -1   6        4.21        2.90      1.31 o 
  -7  -1   6       15.28       11.76      2.98 o 
  -6  -1   6        0.34        1.59      1.01 o 
  -5  -1   6        4.29        4.62      1.41 o 
  -4  -1   6      240.59      243.68      4.83 o 
  -3  -1   6       44.95       44.08      0.91 o 
  -2  -1   6      459.54      422.50      4.07 o 
  -1  -1   6       49.24       48.85      1.60 o 
   0  -1   6        0.05        0.49      0.14 o 
   1  -1   6       15.42       18.50      4.41 o 
   2  -1   6       60.59       59.71      3.22 o 
   3  -1   6       29.12       29.22      2.37 o 
   4  -1   6        9.95        9.88      2.10 o 
   5  -1   6      123.93      126.28      5.62 o 
   6  -1   6       75.59       79.51     12.82 o 
   7  -1   6      199.07      209.98      7.57 o 
  -9   0   6        0.02        0.75      0.59 o 
  -8   0   6        2.86        2.94      1.34 o 
  -7   0   6        1.97        2.56      1.68 o 
  -6   0   6       25.10       29.41      2.21 o 
  -5   0   6       65.98       70.32      2.97 o 
  -4   0   6        1.64        1.50      0.92 o 
  -3   0   6      218.89      212.37      4.64 o 
  -2   0   6       12.64       13.22      0.85 o 
  -1   0   6      158.47      154.58      2.12 o 
   0   0   6       57.40       66.90      2.56 o 
   1   0   6        1.84        2.02      1.21 o 
   2   0   6        0.59        0.44      0.89 o 
   3   0   6       10.39       12.12      1.62 o 
   4   0   6       21.46       24.80      2.73 o 
   5   0   6        5.68        5.04      1.34 o 
   6   0   6       66.97       64.87      4.54 o 
   7   0   6       12.53       10.09      2.31 o 
  -9   1   6        0.58        1.14      1.01 o 
  -8   1   6        4.51        4.86      1.79 o 
  -7   1   6        0.41        1.22      1.40 o 
  -6   1   6       64.60       61.46      3.36 o 
  -5   1   6        0.21        1.16      1.04 o 
  -4   1   6       85.60       89.17      2.44 o 
  -3   1   6       23.46       24.02      1.32 o 
  -2   1   6      241.87      238.73      3.26 o 
  -1   1   6       19.65       15.61      1.58 o 
   0   1   6      771.40      785.22      4.22 o 
   1   1   6       19.53       15.61      1.41 o 
   2   1   6      116.95      120.31      3.26 o 
   3   1   6        1.78        2.27      1.46 o 
   4   1   6       75.72       71.79      3.02 o 
   5   1   6       79.57       83.49      3.11 o 
   6   1   6       37.23       38.04      4.62 o 
   7   1   6       49.34       47.92      5.89 o 
  -9   2   6        0.08        1.35      1.05 o 
  -8   2   6       12.64       14.45      5.15 o 
  -7   2   6       24.42       24.50      2.92 o 
  -6   2   6      149.18      162.36      8.51 o 
  -5   2   6       82.27       87.18      3.41 o 
  -4   2   6      338.08      343.59      5.38 o 
  -3   2   6       98.78      107.12      2.76 o 
  -2   2   6       88.78       92.72      2.16 o 
  -1   2   6      407.94      414.51      5.90 o 
   0   2   6        0.60        1.48      0.80 o 
   1   2   6        0.09        0.24      0.20 o 
   2   2   6       54.13       48.08      1.75 o 
   3   2   6      131.74      130.89      3.53 o 
   4   2   6       44.60       44.79      2.32 o 
   5   2   6        1.24        1.89      1.68 o 
   6   2   6        0.53        2.52      2.52 o 
   7   2   6        0.08       -0.63      1.26 o 
  -9   3   6        1.12        1.05      0.84 o 
  -8   3   6        6.41        3.18      1.46 o 
  -7   3   6       21.18       28.17      4.83 o 
  -6   3   6       24.97       27.04      2.96 o 
  -5   3   6       34.31       34.55      2.80 o 
  -4   3   6        0.01        1.14      0.70 o 
  -3   3   6      288.95      299.33      4.38 o 
  -2   3   6       10.28        9.85      1.08 o 
  -1   3   6        4.33        3.88      1.02 o 
   0   3   6       52.26       50.89      1.72 o 
   1   3   6      133.67      123.08      2.33 o 
   2   3   6       17.14       12.51      1.24 o 
   3   3   6       93.06       88.67      4.41 o 
   4   3   6      100.75      107.62      5.46 o 
   5   3   6       29.82       33.00      4.41 o 
   6   3   6       52.99       54.44      5.46 o 
  -8   4   6        9.01        8.17      1.97 o 
  -7   4   6       18.36       21.36      3.30 o 
  -6   4   6       73.04       77.73      6.41 o 
  -5   4   6        0.19        1.10      0.84 o 
  -4   4   6       12.38       12.52      1.43 o 
  -3   4   6        0.62        3.14      1.77 o 
  -2   4   6        1.36        2.24      1.21 o 
  -1   4   6       14.41       16.59      1.78 o 
   0   4   6       13.98       12.89      1.20 o 
   1   4   6        0.65        0.95      0.67 o 
   2   4   6       16.82       16.80      1.30 o 
   3   4   6       33.76       31.32      3.36 o 
   4   4   6        9.95       10.93      3.36 o 
   5   4   6       16.73       12.19      3.15 o 
   6   4   6        0.10        2.10      2.10 o 
  -8   5   6       31.42       19.97      8.20 o 
  -7   5   6        2.50        3.76      1.61 o 
  -6   5   6        8.50        6.67      2.16 o 
  -5   5   6       44.67       40.28      2.09 o 
  -4   5   6       14.25       14.92      1.88 o 
  -3   5   6      121.07      120.87      3.63 o 
  -2   5   6        1.75        1.81      0.63 o 
  -1   5   6        6.23        4.07      1.02 o 
   0   5   6       60.32       63.53      2.48 o 
   1   5   6       30.47       26.37      1.59 o 
   2   5   6       16.50       15.13      2.73 o 
   3   5   6       61.59       59.48      5.25 o 
   4   5   6        8.71        9.04      2.73 o 
   5   5   6        2.17        1.89      2.73 o 
  -7   6   6      265.40      280.09      9.01 o 
  -6   6   6        5.13        5.34      1.79 o 
  -5   6   6       73.06       72.73     16.82 o 
  -4   6   6        7.09        7.72      1.46 o 
  -3   6   6        9.89       10.80      1.39 o 
  -2   6   6       62.03       64.92      3.11 o 
  -1   6   6       31.40       29.82      1.73 o 
   0   6   6        0.88        1.83      0.91 o 
   1   6   6        2.55        2.17      0.94 o 
   2   6   6       22.60       24.38      3.36 o 
   3   6   6        0.37        1.47      2.10 o 
   4   6   6        0.03        0.84      2.10 o 
   5   6   6        5.32        4.41      2.31 o 
  -7   7   6        0.00        1.80      1.41 o 
  -6   7   6        1.20        1.52      1.46 o 
  -5   7   6        2.50        4.67      1.85 o 
  -4   7   6        2.29        2.81      1.10 o 
  -3   7   6        0.05        1.32      1.30 o 
  -2   7   6       32.02       31.19      2.01 o 
  -1   7   6       17.12       18.12      1.64 o 
   0   7   6       72.78       70.20      5.46 o 
   1   7   6       23.49       25.43      4.20 o 
   2   7   6      120.52      140.20     11.77 o 
   3   7   6        2.88        4.41      2.94 o 
   4   7   6       10.68       11.77      3.78 o 
  -6   8   6        9.81        8.20      2.73 o 
  -5   8   6        4.51        4.94      1.49 o 
  -4   8   6        1.34        1.75      0.88 o 
  -3   8   6       20.08       20.10      2.35 o 
  -2   8   6       18.22       19.20      2.34 o 
  -1   8   6       27.11       29.60      3.23 o 
   0   8   6        3.36        4.47      1.51 o 
   1   8   6      132.00      149.66     12.61 o 
   2   8   6        0.29        1.89      2.31 o 
   3   8   6       17.23       19.76      5.25 o 
  -5   9   6        0.52        1.86      1.33 o 
  -4   9   6       53.32       56.73      4.69 o 
  -3   9   6       19.26       14.92      2.18 o 
  -2   9   6       16.01       15.54      2.15 o 
  -1   9   6       29.25       30.62      2.81 o 
   0   9   6        0.00        1.47      2.10 o 
   1   9   6       47.64       51.50      6.10 o 
  -2 -12   7        6.76        5.04      2.31 o 
  -1 -12   7        4.40        4.20      1.78 o 
   0 -12   7       23.78       26.53      3.34 o 
   1 -12   7        2.72        3.12      1.55 o 
   2 -12   7        9.57        8.93      1.66 o 
  -4 -11   7        4.96        2.38      1.24 o 
  -3 -11   7       23.75       24.96      2.82 o 
  -2 -11   7       35.38       39.24      4.84 o 
  -1 -11   7        2.19        3.22      1.59 o 
   0 -11   7       55.54       60.65      4.60 o 
   1 -11   7       15.50       18.20      2.09 o 
   2 -11   7       53.51       56.13      3.59 o 
   3 -11   7        4.55        4.20      1.37 o 
   4 -11   7       18.75       16.09      2.84 o 
  -5 -10   7        0.68        1.05      1.89 o 
  -4 -10   7       18.68       17.98      3.47 o 
  -3 -10   7       16.67       18.45      2.30 o 
  -2 -10   7       82.21       91.24      6.32 o 
  -1 -10   7       11.96       16.97      2.36 o 
   0 -10   7      139.34      149.49      8.10 o 
   1 -10   7        0.64        2.25      1.13 o 
   2 -10   7       46.87       47.60      3.19 o 
   3 -10   7        4.08        4.47      1.20 o 
   4 -10   7       29.19       28.82      2.75 o 
   5 -10   7        4.59        3.81      1.36 o 
  -6  -9   7        4.85        4.41      2.73 o 
  -5  -9   7       22.06       20.60      3.15 o 
  -4  -9   7       13.64       14.76      2.52 o 
  -3  -9   7       10.56       10.30      1.70 o 
  -2  -9   7        7.25        9.04      1.86 o 
  -1  -9   7       23.19       25.48      2.38 o 
   0  -9   7        1.12        3.01      1.32 o 
   1  -9   7       45.42       42.40      2.29 o 
   2  -9   7        7.26        7.86      1.39 o 
   3  -9   7      150.91      153.39      6.66 o 
   4  -9   7        0.42        1.07      0.88 o 
   5  -9   7        8.62        7.93      1.77 o 
   6  -9   7        3.72        2.59      1.24 o 
  -6  -8   7        0.24        2.10      1.89 o 
  -5  -8   7       13.93       17.87      5.89 o 
  -4  -8   7       26.24       26.86      2.31 o 
  -3  -8   7       96.05       92.63      6.62 o 
  -2  -8   7        3.95        5.69      1.56 o 
  -1  -8   7      455.72      471.34      9.64 o 
   0  -8   7       49.91       52.57      2.26 o 
   1  -8   7        0.00        1.03      1.06 o 
   2  -8   7       43.67       40.89      2.22 o 
   3  -8   7       35.35       35.85      2.14 o 
   4  -8   7       10.22        9.99      1.47 o 
   5  -8   7        3.84        3.08      1.18 o 
   6  -8   7        0.16        1.29      1.36 o 
  -6  -7   7       51.83       47.92     13.03 o 
  -5  -7   7        0.18        2.31      2.73 o 
  -4  -7   7      101.79       96.21      4.53 o 
  -3  -7   7      457.91      479.07     11.88 o 
  -2  -7   7       77.63       75.99      2.55 o 
  -1  -7   7      614.95      620.55      7.15 o 
   0  -7   7      499.78      493.26      7.62 o 
   1  -7   7        3.82        3.90      1.08 o 
   2  -7   7      396.31      371.26     23.86 o 
   3  -7   7       14.85       14.87      1.54 o 
   4  -7   7       10.86       12.04      1.53 o 
   5  -7   7        0.01        1.16      1.19 o 
   6  -7   7        0.16        1.63      0.89 o 
  -7  -6   7        0.00        1.05      1.68 o 
  -6  -6   7       53.84       56.33     14.50 o 
  -5  -6   7        5.61        5.46      2.31 o 
  -4  -6   7      645.87      680.49     13.90 o 
  -3  -6   7        1.79        1.90      0.79 o 
  -2  -6   7     1231.87     1286.30     16.14 o 
  -1  -6   7      106.91      107.14      2.76 o 
   0  -6   7      196.36      183.90      3.77 o 
   1  -6   7      165.33      149.16      4.04 o 
   2  -6   7       27.14       21.63      2.03 o 
   3  -6   7       39.23       36.99      1.94 o 
   4  -6   7       28.41       31.23      2.22 o 
   5  -6   7        7.23        8.15      2.06 o 
   6  -6   7        4.05        5.26      1.89 o 
   7  -6   7        1.43        2.02      1.24 o 
  -8  -5   7       12.18        6.94      6.10 o 
  -7  -5   7        0.51        0.00      1.26 o 
  -6  -5   7        0.12        1.47      1.68 o 
  -5  -5   7        0.00        0.42      0.50 o 
  -4  -5   7       48.95       49.20      2.29 o 
  -3  -5   7       16.14       14.20      1.16 o 
  -2  -5   7       10.05        9.80      1.20 o 
  -1  -5   7      299.36      305.02      6.45 o 
   0  -5   7        7.38        7.81      1.09 o 
   1  -5   7       39.33       36.13      1.70 o 
   2  -5   7       30.57       28.77      2.47 o 
   3  -5   7       15.17       15.97      1.56 o 
   4  -5   7       27.28       25.99      1.86 o 
   5  -5   7       63.11       59.40      4.99 o 
   6  -5   7        1.43        1.79      1.19 o 
   7  -5   7       88.20       88.38     23.12 o 
  -8  -4   7        3.26        3.15      1.68 o 
  -7  -4   7        5.10        5.68      3.36 o 
  -6  -4   7        0.39        1.05      0.66 o 
  -5  -4   7       87.47       95.39      3.68 o 
  -4  -4   7      246.51      253.32     10.49 o 
  -3  -4   7       67.84       72.93      2.00 o 
  -2  -4   7      160.71      158.94      2.83 o 
  -1  -4   7        7.87        9.09      0.92 o 
   0  -4   7      237.38      266.26      9.50 o 
   1  -4   7       47.37       37.74      1.48 o 
   2  -4   7       47.65       47.09      2.43 o 
   3  -4   7      136.84      133.29      3.33 o 
   4  -4   7        1.47        0.73      0.71 o 
   5  -4   7       32.21       34.96      3.17 o 
   6  -4   7        7.06        5.67      1.79 o 
   7  -4   7       13.44       12.24      3.99 o 
  -8  -3   7        6.59        7.15      3.15 o 
  -7  -3   7       21.51       19.01      2.36 o 
  -6  -3   7       19.82       20.83      2.42 o 
  -5  -3   7       95.64      104.82      3.97 o 
  -4  -3   7        2.66        2.75      0.69 o 
  -3  -3   7       56.74       69.17      1.88 o 
  -2  -3   7      107.97      117.73      4.31 o 
  -1  -3   7       32.04       38.54      1.45 o 
   0  -3   7      172.25      180.11      3.13 o 
   1  -3   7       16.24       13.69      1.54 o 
   2  -3   7       46.10       41.61      1.11 o 
   3  -3   7       38.98       33.23      1.74 o 
   4  -3   7       13.87       15.42      2.41 o 
   5  -3   7        1.12        1.51      1.26 o 
   6  -3   7       82.98       95.41     13.24 o 
   7  -3   7        2.61        2.80      1.16 o 
  -9  -2   7        0.82        1.47      1.47 o 
  -8  -2   7       13.45        9.46      6.31 o 
  -7  -2   7        9.29        7.60      2.73 o 
  -6  -2   7      138.07      148.25      4.83 o 
  -5  -2   7       75.55       79.43      3.04 o 
  -4  -2   7      281.92      270.85     16.47 o 
  -3  -2   7        0.72        0.93      0.50 o 
  -2  -2   7        0.11        0.52      0.51 o 
  -1  -2   7      264.56      278.95      3.64 o 
   0  -2   7       57.32       48.41      1.57 o 
   1  -2   7       28.15       28.62      2.46 o 
   2  -2   7       42.49       38.88      2.94 o 
   3  -2   7       44.82       45.18      3.09 o 
   4  -2   7       23.40       24.92      2.48 o 
   5  -2   7        2.33        2.39      1.41 o 
   6  -2   7        0.33        0.76      0.73 o 
   7  -2   7        1.34        2.52      1.47 o 
  -9  -1   7        0.29        1.05      1.89 o 
  -8  -1   7        2.39        2.31      1.89 o 
  -7  -1   7        0.13        0.95      0.96 o 
  -6  -1   7        9.41        9.96      2.19 o 
  -5  -1   7       15.21       18.53      2.33 o 
  -4  -1   7        4.78        6.12      1.46 o 
  -3  -1   7       14.87        8.13      4.38 o 
  -2  -1   7      113.79      113.41      2.37 o 
  -1  -1   7        5.54        9.46      1.38 o 
   0  -1   7      455.04      422.73      7.65 o 
   1  -1   7       39.68       34.64      2.82 o 
   2  -1   7        2.23        2.22      1.01 o 
   3  -1   7      739.93      763.24     24.59 o 
   4  -1   7      255.91      252.46      9.14 o 
   5  -1   7      474.27      510.75     15.34 o 
   6  -1   7       40.80       36.62      7.15 o 
   7  -1   7       51.95       43.51      5.25 o 
  -9   0   7        0.06        1.18      0.89 o 
  -8   0   7        0.55        1.81      1.21 o 
  -7   0   7        4.32        4.15      1.79 o 
  -6   0   7       18.04       21.65      3.15 o 
  -5   0   7       22.36       21.72      2.02 o 
  -4   0   7      130.78      122.69      5.86 o 
  -3   0   7        0.31        1.41      0.71 o 
  -2   0   7       53.41       51.84      3.29 o 
  -1   0   7      146.20      142.23      4.77 o 
   0   0   7      107.11      108.93      4.41 o 
   1   0   7      126.33      119.16      3.34 o 
   2   0   7       60.74       59.05      3.71 o 
   3   0   7      113.97      117.01      5.36 o 
   4   0   7      257.68      270.95     12.61 o 
   5   0   7      100.73      110.26      7.25 o 
   6   0   7        8.78        5.46      2.10 o 
   7   0   7       24.92       23.54      4.20 o 
  -9   1   7        4.10        1.73      1.21 o 
  -8   1   7        9.15        6.28      1.58 o 
  -7   1   7       14.25       12.65      1.92 o 
  -6   1   7        0.75        3.25      1.82 o 
  -5   1   7      106.90      108.93      7.15 o 
  -4   1   7       78.01       78.92      1.82 o 
  -3   1   7       28.99       32.57      1.41 o 
  -2   1   7      242.39      251.71      3.56 o 
  -1   1   7       12.74       13.77      1.16 o 
   0   1   7        1.45        0.81      0.33 o 
   1   1   7        8.07       10.38      1.68 o 
   2   1   7      246.85      259.67      6.10 o 
   3   1   7       82.25       84.28      3.23 o 
   4   1   7       30.16       32.16      2.12 o 
   5   1   7       18.59       17.53      1.77 o 
   6   1   7       12.36       11.98      2.31 o 
   7   1   7        2.00        1.26      1.26 o 
  -9   2   7       42.82       42.41      9.14 o 
  -8   2   7       24.85       22.67      3.33 o 
  -7   2   7      113.30      122.95      7.06 o 
  -6   2   7       42.20       42.86      3.49 o 
  -5   2   7       95.34       96.39      4.01 o 
  -4   2   7        1.06        1.13      0.83 o 
  -3   2   7      147.05      155.81      3.02 o 
  -2   2   7       26.74       29.68      1.47 o 
  -1   2   7        2.09        1.75      1.02 o 
   0   2   7        6.55        4.84      0.73 o 
   1   2   7       28.32       25.26      1.90 o 
   2   2   7        0.00        0.93      1.26 o 
   3   2   7       26.64       22.81      1.67 o 
   4   2   7       13.64       14.86      1.71 o 
   5   2   7        2.00        3.36      2.31 o 
   6   2   7        0.09        1.47      2.10 o 
  -8   3   7        1.17        1.83      1.56 o 
  -7   3   7       19.50       20.19      5.89 o 
  -6   3   7        9.47       11.14      2.00 o 
  -5   3   7       39.78       44.32      3.26 o 
  -4   3   7        0.13        1.29      1.00 o 
  -3   3   7       41.69       44.44      1.91 o 
  -2   3   7        1.61        1.81      1.09 o 
  -1   3   7      149.63      141.92      2.87 o 
   0   3   7        4.07        7.48      0.94 o 
   1   3   7       21.38       15.93      1.18 o 
   2   3   7       41.83       30.64      3.47 o 
   3   3   7        0.17        0.49      0.77 o 
   4   3   7       14.16       10.30      2.52 o 
   5   3   7        0.00        0.42      1.47 o 
   6   3   7        0.11        1.05      1.47 o 
  -8   4   7       29.49       32.16      4.83 o 
  -7   4   7        0.91        1.09      1.11 o 
  -6   4   7        2.44        1.03      1.26 o 
  -5   4   7        0.36        1.47      1.68 o 
  -4   4   7        1.97        2.42      0.74 o 
  -3   4   7        1.31        1.51      0.92 o 
  -2   4   7       11.02       11.99      1.32 o 
  -1   4   7       10.38        6.97      0.96 o 
   0   4   7       65.49       55.99      2.28 o 
   1   4   7      189.86      160.94      6.73 o 
   2   4   7       91.76       85.98      3.99 o 
   3   4   7       52.72       54.02      4.83 o 
   4   4   7        0.36        1.89      2.31 o 
   5   4   7        3.46        3.57      2.52 o 
  -8   5   7        2.55        1.89      1.19 o 
  -7   5   7       26.46       26.96      4.57 o 
  -6   5   7        0.44        1.68      1.47 o 
  -5   5   7       45.21       47.96      3.41 o 
  -4   5   7        3.01        2.60      1.09 o 
  -3   5   7       42.08       37.78      2.06 o 
  -2   5   7        0.16        0.50      0.91 o 
  -1   5   7        9.45       10.16      1.14 o 
   0   5   7        7.14        8.28      1.47 o 
   1   5   7       18.58       12.53      1.40 o 
   2   5   7       59.22       54.86      4.62 o 
   3   5   7        1.41        1.26      1.89 o 
   4   5   7       23.23       23.33      3.78 o 
   5   5   7        8.18        8.20      2.94 o 
  -7   6   7       34.37       33.45      4.45 o 
  -6   6   7        0.09        0.84      1.26 o 
  -5   6   7        9.06        8.90      2.52 o 
  -4   6   7       28.69       27.82      2.45 o 
  -3   6   7       10.62       10.50      1.43 o 
  -2   6   7        0.67        1.96      0.91 o 
  -1   6   7       41.60       35.56      2.32 o 
   0   6   7       13.62       16.21      1.31 o 
   1   6   7       13.24       11.35      2.52 o 
   2   6   7        0.46        2.31      2.10 o 
   3   6   7        5.43        6.31      2.73 o 
   4   6   7        1.25        1.89      2.94 o 
  -6   7   7        0.00        1.17      1.59 o 
  -5   7   7       20.05       21.89      3.94 o 
  -4   7   7        4.95        4.97      1.35 o 
  -3   7   7        2.13        3.11      1.02 o 
  -2   7   7      207.00      224.47      9.07 o 
  -1   7   7        4.65        4.66      1.24 o 
   0   7   7      141.15      165.21      7.15 o 
   1   7   7       16.19       18.29      3.99 o 
   2   7   7        2.93        6.73      3.36 o 
   3   7   7       31.41       41.20      6.52 o 
  -5   8   7        7.56        6.33      2.15 o 
  -4   8   7       50.51       48.82      4.22 o 
  -3   8   7       41.13       44.43      3.00 o 
  -2   8   7        0.79        1.84      1.06 o 
  -1   8   7      171.36      201.61      7.04 o 
   0   8   7        0.00        1.05      1.89 o 
   1   8   7       40.78       39.10      4.83 o 
   2   8   7       16.24       17.03      4.83 o 
  -4   9   7        2.56        1.44      0.81 o 
  -3   9   7       30.68       34.30      3.99 o 
  -2   9   7        0.31        2.29      1.56 o 
  -1   9   7        8.72        8.41      2.73 o 
  -2 -12   8       52.50       54.60      7.06 o 
  -1 -12   8        2.35        3.36      1.68 o 
   0 -12   8       18.36       18.59      2.51 o 
   1 -12   8        0.22        1.34      1.48 o 
   2 -12   8       13.46       12.39      1.95 o 
  -3 -11   8        1.89        2.54      1.61 o 
  -2 -11   8       15.35       18.59      2.84 o 
  -1 -11   8        0.80        3.05      1.63 o 
   0 -11   8       66.87       76.21      5.42 o 
   1 -11   8        3.23        3.57      1.82 o 
   2 -11   8        7.32        7.55      1.28 o 
   3 -11   8        2.03        3.19      1.32 o 
  -5 -10   8       44.51       43.51     11.35 o 
  -4 -10   8       81.47       81.34      4.38 o 
  -3 -10   8        4.31        7.02      1.75 o 
  -2 -10   8      106.84      114.45      7.58 o 
  -1 -10   8        8.79        8.96      1.35 o 
   0 -10   8       16.71       18.41      1.72 o 
   1 -10   8        0.22        1.25      1.16 o 
   2 -10   8        8.73        6.69      1.35 o 
   3 -10   8        6.78        4.67      1.25 o 
   4 -10   8        0.06        0.67      0.89 o 
  -6  -9   8        0.47        0.42      1.05 o 
  -5  -9   8        0.25        0.84      1.05 o 
  -4  -9   8        5.81        3.64      0.96 o 
  -3  -9   8       21.12       21.35      4.20 o 
  -2  -9   8        0.96        1.41      0.88 o 
  -1  -9   8       39.67       38.29      2.22 o 
   0  -9   8        2.09        1.62      0.99 o 
   1  -9   8       45.67       45.22      2.66 o 
   2  -9   8        2.86        3.85      1.23 o 
   3  -9   8       23.39       21.82      2.08 o 
   4  -9   8        3.88        3.77      1.25 o 
   5  -9   8       57.90       61.49     14.40 o 
  -6  -8   8       15.87       14.50      7.78 o 
  -5  -8   8       66.87       79.03     13.24 o 
  -4  -8   8        4.17        4.98      1.56 o 
  -3  -8   8      119.48      132.27      9.35 o 
  -2  -8   8       25.05       29.42      1.83 o 
  -1  -8   8       65.16       62.23      2.48 o 
   0  -8   8        1.75        2.83      1.32 o 
   1  -8   8      132.55      127.94      3.71 o 
   2  -8   8       17.55       19.64      1.87 o 
   3  -8   8        0.51        2.82      1.22 o 
   4  -8   8       14.91       13.90      1.55 o 
   5  -8   8       34.65       32.07      5.25 o 
   6  -8   8        2.06        3.40      1.24 o 
  -7  -7   8       21.04       15.97      5.68 o 
  -6  -7   8       20.63       21.23      6.52 o 
  -5  -7   8      263.63      295.74      8.83 o 
  -4  -7   8       21.67       23.91      2.94 o 
  -3  -7   8      304.86      313.11      6.49 o 
  -2  -7   8      186.77      185.21      4.60 o 
  -1  -7   8        7.45        5.60      0.91 o 
   0  -7   8       26.20       26.17      1.76 o 
   1  -7   8       42.86       47.59      2.10 o 
   2  -7   8       49.59       47.39      2.29 o 
   3  -7   8        0.21        1.12      1.03 o 
   4  -7   8        5.44        6.25      1.39 o 
   5  -7   8        1.37        2.50      1.26 o 
   6  -7   8        0.02        1.58      1.19 o 
  -7  -6   8        0.01        0.63      1.05 o 
  -6  -6   8      302.39      337.99     10.09 o 
  -5  -6   8       16.94       23.75      6.10 o 
  -4  -6   8      266.34      280.14      6.94 o 
  -3  -6   8        2.98        3.24      0.80 o 
  -2  -6   8        3.65        2.37      0.93 o 
  -1  -6   8        1.37        1.64      0.77 o 
   0  -6   8        1.91        1.76      0.74 o 
   1  -6   8       19.46       17.80      1.39 o 
   2  -6   8        6.73        7.17      1.08 o 
   3  -6   8       18.11       18.44      1.62 o 
   4  -6   8        0.49       -0.11      1.26 o 
   5  -6   8        1.51        1.77      1.16 o 
   6  -6   8        3.06        2.34      1.08 o 
  -8  -5   8        4.53        4.62      3.57 o 
  -7  -5   8        7.65        6.73      2.52 o 
  -6  -5   8       19.91       19.55      5.68 o 
  -5  -5   8        4.83        5.25      1.89 o 
  -4  -5   8        0.02        0.87      0.61 o 
  -3  -5   8       21.76       23.96      1.54 o 
  -2  -5   8        0.71        0.85      0.76 o 
  -1  -5   8       54.35       48.68      1.92 o 
   0  -5   8        8.97        8.18      2.83 o 
   1  -5   8       74.74       74.36      3.33 o 
   2  -5   8        0.13        0.93      0.79 o 
   3  -5   8      185.35      163.06      4.20 o 
   4  -5   8       17.14       18.28      2.51 o 
   5  -5   8      165.53      150.22      8.10 o 
   6  -5   8        2.16        2.48      1.40 o 
   7  -5   8       21.55       14.98      4.10 o 
  -8  -4   8        2.76        3.99      3.36 o 
  -7  -4   8       13.48       10.51      5.68 o 
  -6  -4   8       52.73       51.80      5.04 o 
  -5  -4   8        3.53        4.16      1.40 o 
  -4  -4   8        0.05        0.90      0.38 o 
  -3  -4   8       54.65       58.68      1.97 o 
  -2  -4   8      169.01      167.61      3.69 o 
  -1  -4   8        8.34        6.41      1.02 o 
   0  -4   8        7.93       13.20      1.21 o 
   1  -4   8       37.32       34.08      1.79 o 
   2  -4   8       15.20       19.07      1.27 o 
   3  -4   8        3.12        2.77      0.73 o 
   4  -4   8        6.53        7.26      2.06 o 
   5  -4   8        4.20        2.28      1.21 o 
   6  -4   8        1.08        1.09      0.86 o 
   7  -4   8        2.10        1.26      1.08 o 
  -8  -3   8        0.21       -0.42      1.47 o 
  -7  -3   8       44.14       40.15      4.07 o 
  -6  -3   8        9.25        9.00      1.75 o 
  -5  -3   8       38.57       42.22      3.05 o 
  -4  -3   8        2.48        4.23      0.84 o 
  -3  -3   8      104.70      110.26      2.47 o 
  -2  -3   8        8.85       11.73      1.67 o 
  -1  -3   8       26.29       30.06      2.04 o 
   0  -3   8       17.51       15.97      1.21 o 
   1  -3   8       37.16       37.22      1.78 o 
   2  -3   8       39.45       34.19      1.40 o 
   3  -3   8       99.23       92.21      4.60 o 
   4  -3   8       73.32       76.41      5.68 o 
   5  -3   8        5.44        6.49      2.17 o 
   6  -3   8        7.40        6.49      1.70 o 
   7  -3   8        0.19        0.50      0.70 o 
  -8  -2   8       27.27       16.19      4.35 o 
  -7  -2   8        8.83        6.27      1.90 o 
  -6  -2   8       26.96       28.09      3.05 o 
  -5  -2   8        0.42        1.40      0.75 o 
  -4  -2   8       11.64       10.77      1.60 o 
  -3  -2   8        4.41        6.44      1.27 o 
  -2  -2   8      199.12      187.55      3.17 o 
  -1  -2   8      490.96      514.68      9.98 o 
   0  -2   8       33.34       35.20      1.26 o 
   1  -2   8       52.02       46.03      1.61 o 
   2  -2   8       18.90       20.25      2.92 o 
   3  -2   8       29.99       28.41      4.10 o 
   4  -2   8        2.04        2.73      1.16 o 
   5  -2   8        4.36        5.47      1.56 o 
   6  -2   8       14.97       11.03      2.02 o 
   7  -2   8       12.71        7.51      2.21 o 
  -8  -1   8        1.42        1.04      1.11 o 
  -7  -1   8        8.86        9.70      1.63 o 
  -6  -1   8        6.49        7.34      1.77 o 
  -5  -1   8        0.99        1.16      1.04 o 
  -4  -1   8        3.73        2.08      0.80 o 
  -3  -1   8        0.24        0.58      0.29 o 
  -2  -1   8       28.84       26.86      1.75 o 
  -1  -1   8      183.87      179.14      2.87 o 
   0  -1   8      264.05      224.73      4.20 o 
   1  -1   8     1087.95     1085.30     13.30 o 
   2  -1   8      869.09      849.12     17.87 o 
   3  -1   8      524.72      545.55     20.81 o 
   4  -1   8       55.41       59.83      4.82 o 
   5  -1   8       52.21       43.68      6.52 o 
   6  -1   8        0.21        2.10      1.47 o 
  -9   0   8        1.92        0.84      1.26 o 
  -8   0   8        2.43        2.13      1.24 o 
  -7   0   8       10.16       11.10      2.00 o 
  -6   0   8        1.78        2.09      1.11 o 
  -5   0   8        0.91        2.10      1.89 o 
  -4   0   8       77.17       75.40      2.69 o 
  -3   0   8       13.24       15.03      0.94 o 
  -2   0   8      314.35      304.26      4.19 o 
  -1   0   8       33.80       33.97      1.60 o 
   0   0   8      187.44      178.77      4.40 o 
   1   0   8      235.43      240.16      5.75 o 
   2   0   8      421.95      433.91      7.21 o 
   3   0   8      151.32      151.14      8.30 o 
   4   0   8        6.72        8.83      3.36 o 
   5   0   8       10.18        9.15      1.56 o 
   6   0   8       37.21       35.10      3.99 o 
  -8   1   8        2.77        3.08      2.52 o 
  -7   1   8        5.33        3.35      1.26 o 
  -6   1   8        1.56        3.57      2.10 o 
  -5   1   8       12.60        9.88      2.10 o 
  -4   1   8       40.66       38.63      1.51 o 
  -3   1   8       19.32       18.44      1.22 o 
  -2   1   8        7.41        7.09      1.02 o 
  -1   1   8       28.31       23.67      1.22 o 
   0   1   8      233.91      231.13      3.69 o 
   1   1   8      225.13      212.72      4.61 o 
   2   1   8       21.84       19.13      1.78 o 
   3   1   8       43.15       43.27      2.51 o 
   4   1   8       10.81       12.84      1.67 o 
   5   1   8        3.03        3.57      1.89 o 
   6   1   8        0.03        0.00      1.26 o 
  -8   2   8       14.13       13.56      3.47 o 
  -7   2   8        0.48        0.60      1.01 o 
  -6   2   8        7.21        4.83      2.21 o 
  -5   2   8        1.41        0.92      1.11 o 
  -4   2   8        0.20        0.54      0.55 o 
  -3   2   8       17.27       19.15      1.35 o 
  -2   2   8        5.27        3.69      0.90 o 
  -1   2   8        8.34       10.41      1.07 o 
   0   2   8       15.97       13.18      0.97 o 
   1   2   8        1.91        1.58      1.47 o 
   2   2   8        0.31        0.51      1.01 o 
   3   2   8       37.00       36.69      2.51 o 
   4   2   8       27.48       25.01      3.57 o 
   5   2   8       11.56        8.83      2.52 o 
   6   2   8        7.44        9.67      3.57 o 
  -8   3   8        1.96        3.27      1.61 o 
  -7   3   8        0.59        1.23      1.27 o 
  -6   3   8        9.58        7.97      2.00 o 
  -5   3   8       25.65       29.06      5.04 o 
  -4   3   8        1.76        2.99      0.94 o 
  -3   3   8      129.81      124.95      3.02 o 
  -2   3   8        3.85        1.28      0.73 o 
  -1   3   8       21.53       16.61      1.36 o 
   0   3   8      173.65      139.12      6.73 o 
   1   3   8        1.46        0.94      1.11 o 
   2   3   8       91.33       81.31      3.98 o 
   3   3   8       21.37       15.88      1.62 o 
   4   3   8       32.20       30.90      4.41 o 
   5   3   8        4.35        4.62      2.52 o 
  -8   4   8        1.23        0.61      0.73 o 
  -7   4   8        0.05        1.36      1.27 o 
  -6   4   8        0.06        1.05      1.68 o 
  -5   4   8        2.34        3.09      1.46 o 
  -4   4   8        6.14        5.63      1.02 o 
  -3   4   8       43.66       38.76      2.09 o 
  -2   4   8       18.30       15.99      1.53 o 
  -1   4   8      266.23      235.67      7.17 o 
   0   4   8        1.21        1.26      1.05 o 
   1   4   8        7.76        6.10      1.31 o 
   2   4   8       56.03       51.30      2.92 o 
   3   4   8       68.07       85.76      8.41 o 
   4   4   8       20.81       24.59      3.99 o 
   5   4   8        2.09        3.57      2.94 o 
  -7   5   8       15.03        9.19      2.13 o 
  -6   5   8        0.34        0.76      1.11 o 
  -5   5   8       33.68       38.24      3.49 o 
  -4   5   8        3.71        4.30      1.20 o 
  -3   5   8        0.02        1.39      1.05 o 
  -2   5   8        0.68        1.68      0.91 o 
  -1   5   8      128.47      117.03      5.26 o 
   0   5   8       19.33       17.24      2.10 o 
   1   5   8       14.49       12.81      1.40 o 
   2   5   8        1.44        3.57      2.10 o 
   3   5   8        1.20        2.52      1.89 o 
   4   5   8        5.21        5.89      2.73 o 
  -7   6   8        5.33        4.23      2.02 o 
  -6   6   8       31.87       34.22      3.99 o 
  -5   6   8        0.21        1.47      1.63 o 
  -4   6   8        0.30       -0.18      0.81 o 
  -3   6   8        1.94        2.38      0.96 o 
  -2   6   8       18.56       21.36      1.70 o 
  -1   6   8       18.93       17.23      1.55 o 
   0   6   8       16.22       17.03      1.75 o 
   1   6   8       27.21       22.49      4.20 o 
   2   6   8        1.00        1.47      2.52 o 
   3   6   8        0.92        2.73      2.73 o 
  -6   7   8       11.03        8.68      2.60 o 
  -5   7   8        5.96        6.82      2.36 o 
  -4   7   8       66.61       73.66      5.12 o 
  -3   7   8       23.08       22.73      2.13 o 
  -2   7   8       26.10       33.61      3.08 o 
  -1   7   8        2.96        3.75      1.21 o 
   0   7   8        0.85        2.10      2.31 o 
   1   7   8       11.22        8.62      2.94 o 
   2   7   8        4.61        5.46      2.52 o 
  -5   8   8       43.16       41.17      7.41 o 
  -4   8   8        3.69        3.66      1.36 o 
  -3   8   8      130.12      132.75      8.47 o 
  -2   8   8        3.13        1.89      1.14 o 
  -1   8   8       19.01       22.70      4.20 o 
   0   8   8       23.38       24.38      4.20 o 
   1   8   8        5.37        3.36      2.52 o 
  -1 -12   9        1.94        3.02      1.56 o 
   0 -12   9       43.64       43.93      5.94 o 
   1 -12   9        0.04       -0.05      1.11 o 
  -3 -11   9        1.17        1.89      1.19 o 
  -2 -11   9       94.83      104.48      5.27 o 
  -1 -11   9        4.20        2.84      1.24 o 
   0 -11   9        4.09        6.36      1.30 o 
   1 -11   9        0.06        1.50      1.00 o 
   2 -11   9        0.31        1.09      0.96 o 
   3 -11   9        0.82        1.08      0.87 o 
  -4 -10   9       70.58       73.78      7.57 o 
  -3 -10   9       14.08       13.15      1.85 o 
  -2 -10   9       17.66       19.47      2.52 o 
  -1 -10   9        3.95        4.06      1.17 o 
   0 -10   9       26.26       25.12      2.29 o 
   1 -10   9       33.40       37.98      2.83 o 
   2 -10   9       12.77       11.88      1.65 o 
   3 -10   9       26.53       29.15      2.23 o 
   4 -10   9       15.21       16.07      2.60 o 
  -5  -9   9        0.54        1.26      1.68 o 
  -4  -9   9        9.55        9.25      1.89 o 
  -3  -9   9       36.06       41.23      3.64 o 
  -2  -9   9       13.33       14.64      1.39 o 
  -1  -9   9       25.42       26.77      2.30 o 
   0  -9   9        1.79        3.47      1.51 o 
   1  -9   9        6.15        6.84      1.25 o 
   2  -9   9        5.65        6.93      1.29 o 
   3  -9   9       34.97       39.24      2.74 o 
   4  -9   9        4.14        6.73      2.06 o 
   5  -9   9       22.55       20.68      4.94 o 
  -6  -8   9        4.76        6.31      2.31 o 
  -5  -8   9       39.02       41.83      9.46 o 
  -4  -8   9        0.83        0.97      0.96 o 
  -3  -8   9        4.97        2.16      0.78 o 
  -2  -8   9       24.40       24.42      1.66 o 
  -1  -8   9        7.83        6.30      1.35 o 
   0  -8   9        4.17        4.41      1.20 o 
   1  -8   9       49.02       51.75      2.33 o 
   2  -8   9        0.27        1.49      1.13 o 
   3  -8   9      119.10      120.66      5.41 o 
   4  -8   9       41.68       43.78      4.62 o 
   5  -8   9       14.88       16.40      5.57 o 
  -7  -7   9       56.33       45.61     11.98 o 
  -6  -7   9       16.91       12.82      7.57 o 
  -5  -7   9       42.06       44.56     13.87 o 
  -4  -7   9      111.23      111.63      3.97 o 
  -3  -7   9        3.68        4.74      0.92 o 
  -2  -7   9       19.68       19.96      1.55 o 
  -1  -7   9       96.13      102.72      4.29 o 
   0  -7   9        0.33        1.49      0.88 o 
   1  -7   9        0.03        1.08      1.08 o 
   2  -7   9       18.46       12.66      1.62 o 
   3  -7   9        1.79        1.91      0.85 o 
   4  -7   9        7.18        5.12      1.61 o 
   5  -7   9       34.56       35.52      5.78 o 
   6  -7   9        5.12        4.37      1.58 o 
  -6  -6   9      133.05      146.08     13.66 o 
  -5  -6   9        9.78        6.27      3.68 o 
  -4  -6   9       61.57       60.41      2.94 o 
  -3  -6   9        2.24        1.59      0.76 o 
  -2  -6   9       78.98       79.65      2.37 o 
  -1  -6   9      109.37       96.01      2.65 o 
   0  -6   9       36.43       38.86      2.65 o 
   1  -6   9       10.10       11.23      1.66 o 
   2  -6   9        3.68        7.23      1.15 o 
   3  -6   9       13.15       11.56      2.48 o 
   4  -6   9        0.61        2.52      2.31 o 
   5  -6   9        4.41        4.29      1.75 o 
   6  -6   9        1.94        2.22      1.51 o 
  -8  -5   9        1.59        1.26      1.26 o 
  -7  -5   9        1.65        0.84      1.89 o 
  -6  -5   9       22.42       22.28      8.62 o 
  -5  -5   9       15.99       17.45      1.84 o 
  -4  -5   9       10.39        9.56      1.91 o 
  -3  -5   9        5.48        4.24      0.81 o 
  -2  -5   9       13.30       12.36      1.14 o 
  -1  -5   9        1.05        0.62      0.80 o 
   0  -5   9        0.14        0.47      0.73 o 
   1  -5   9      449.34      356.92      7.68 o 
   2  -5   9        1.30        1.52      0.88 o 
   3  -5   9      297.98      277.08     10.91 o 
   4  -5   9       33.80       32.65      3.49 o 
   5  -5   9       39.65       38.47      5.36 o 
   6  -5   9       10.35        8.90      2.53 o 
  -8  -4   9        1.12        0.84      1.05 o 
  -7  -4   9        0.43        1.89      1.68 o 
  -6  -4   9        8.36        9.67      3.78 o 
  -5  -4   9        1.92        1.31      0.96 o 
  -4  -4   9       15.68       17.09      2.07 o 
  -3  -4   9       51.41       48.00      2.91 o 
  -2  -4   9       16.65       18.32      2.23 o 
  -1  -4   9      106.26       94.31      3.29 o 
   0  -4   9       23.36       16.44      1.32 o 
   1  -4   9      131.71      134.43      4.14 o 
   2  -4   9       97.16       81.81      5.46 o 
   3  -4   9       95.73       94.25      4.93 o 
   4  -4   9       15.64       14.88      2.57 o 
   5  -4   9       42.35       43.34      4.57 o 
   6  -4   9        0.56        1.89      1.31 o 
  -8  -3   9        0.27        2.10      1.89 o 
  -7  -3   9        4.81        2.61      1.89 o 
  -6  -3   9        2.36        1.83      1.41 o 
  -5  -3   9       18.14       20.28      2.82 o 
  -4  -3   9        2.57        2.49      0.60 o 
  -3  -3   9        6.81        7.41      1.38 o 
  -2  -3   9        5.81        4.06      1.01 o 
  -1  -3   9        4.21        5.64      1.32 o 
   0  -3   9       66.39       51.91      2.36 o 
   1  -3   9        1.20        2.80      0.86 o 
   2  -3   9       90.33       91.94      4.91 o 
   3  -3   9       65.04       66.60      4.23 o 
   4  -3   9       29.89       33.07      3.28 o 
   5  -3   9        7.99        6.31      1.78 o 
   6  -3   9        1.23        1.26      0.96 o 
  -8  -2   9       16.23       12.67      1.92 o 
  -7  -2   9        0.08        0.67      1.16 o 
  -6  -2   9        1.39        0.63      1.05 o 
  -5  -2   9       30.45       32.53      3.18 o 
  -4  -2   9       41.25       43.12      7.99 o 
  -3  -2   9       81.87       78.76      2.41 o 
  -2  -2   9        4.66        4.35      0.87 o 
  -1  -2   9      155.97      157.69      3.51 o 
   0  -2   9      421.82      408.98      5.04 o 
   1  -2   9      200.58      191.75      4.90 o 
   2  -2   9       33.73       31.51      3.32 o 
   3  -2   9       15.18       16.98      2.38 o 
   4  -2   9       20.73       18.43      2.41 o 
   5  -2   9       31.02       26.21      3.51 o 
   6  -2   9        1.08        1.79      1.19 o 
  -8  -1   9        0.19        1.26      1.16 o 
  -7  -1   9        0.01        1.83      1.56 o 
  -6  -1   9        1.46        2.03      1.32 o 
  -5  -1   9        1.05        0.87      0.89 o 
  -4  -1   9       97.09      102.18      7.99 o 
  -3  -1   9      199.31      199.42      4.99 o 
  -2  -1   9       41.25       40.63      1.85 o 
  -1  -1   9      882.55      888.71      8.97 o 
   0  -1   9      495.91      489.98     10.89 o 
   1  -1   9      510.18      498.45      9.32 o 
   2  -1   9        0.76        2.64      1.46 o 
   3  -1   9       64.09       60.59      4.14 o 
   4  -1   9        6.01        5.47      2.21 o 
   5  -1   9        3.41        2.84      1.24 o 
   6  -1   9        4.17        4.41      1.89 o 
  -8   0   9        0.09        0.96      1.26 o 
  -7   0   9        0.42        0.42      1.47 o 
  -6   0   9        8.44        8.06      1.78 o 
  -5   0   9       26.40       29.32      2.45 o 
  -4   0   9        4.78        6.96      1.56 o 
  -3   0   9      208.87      205.44      3.32 o 
  -2   0   9      770.24      776.43      7.90 o 
  -1   0   9      683.48      690.22      7.26 o 
   0   0   9      501.24      493.25      6.85 o 
   1   0   9      151.45      146.20      4.22 o 
   2   0   9       49.81       55.93      4.14 o 
   3   0   9        0.04        0.63      1.19 o 
   4   0   9       58.56       62.64      4.16 o 
   5   0   9        0.00        1.99      1.41 o 
   6   0   9        0.15        3.57      2.10 o 
  -8   1   9        4.66        4.67      2.21 o 
  -7   1   9        4.16        4.39      1.56 o 
  -5   1   9       23.66       26.87      2.38 o 
  -4   1   9        0.21       -0.02      0.96 o 
  -3   1   9        0.05        0.92      0.67 o 
  -2   1   9       44.31       41.88      1.72 o 
  -1   1   9       96.15       91.93      2.18 o 
   0   1   9        0.02        0.74      1.19 o 
   1   1   9       10.53        9.17      1.49 o 
   2   1   9       25.40       26.22      2.00 o 
   3   1   9        3.80        4.39      1.31 o 
   4   1   9        2.76        2.17      1.16 o 
   5   1   9        0.67        3.78      2.52 o 
  -8   2   9        2.05        3.02      1.61 o 
  -7   2   9        4.71        4.20      2.52 o 
  -6   2   9        0.76        2.31      1.49 o 
  -5   2   9       27.00       29.52      2.51 o 
  -4   2   9        8.54        9.48      1.89 o 
  -3   2   9       19.99       20.54      1.46 o 
  -2   2   9       24.20       19.67      1.47 o 
  -1   2   9       13.11       16.25      1.23 o 
   0   2   9       59.18       59.72      2.82 o 
   1   2   9       18.53       18.05      1.70 o 
   2   2   9       87.53       84.08      4.07 o 
   3   2   9        3.33        5.30      1.46 o 
   4   2   9        0.02       -0.21      1.89 o 
   5   2   9       10.91       10.30      2.52 o 
  -8   3   9        1.00        2.15      1.46 o 
  -7   3   9        2.26        1.47      1.68 o 
  -6   3   9        5.41        4.16      1.46 o 
  -5   3   9       40.27       40.69      2.97 o 
  -4   3   9       16.23       14.77      1.42 o 
  -3   3   9        1.35        2.43      1.01 o 
  -2   3   9      181.94      166.98      3.96 o 
  -1   3   9       16.10       19.44      1.32 o 
   0   3   9       61.15       56.44      2.66 o 
   1   3   9       13.39       10.46      1.46 o 
   2   3   9       17.51       17.28      1.91 o 
   3   3   9        0.07        1.68      2.31 o 
   4   3   9        4.08        3.99      2.10 o 
   5   3   9        0.38        2.52      2.52 o 
  -7   4   9        6.65        5.60      1.85 o 
  -6   4   9       14.91       13.22      1.92 o 
  -5   4   9       21.04       19.67      2.51 o 
  -4   4   9       14.83       13.03      1.49 o 
  -3   4   9       68.41       58.52      2.28 o 
  -2   4   9        1.31        1.54      0.94 o 
  -1   4   9       22.89       26.57      1.60 o 
   0   4   9        4.50        3.78      1.13 o 
   1   4   9       95.41       98.00      4.37 o 
   2   4   9        0.01        1.05      1.89 o 
   3   4   9        2.77        2.52      1.89 o 
   4   4   9        0.03        3.15      2.94 o 
  -7   5   9        9.60        8.00      2.57 o 
  -6   5   9        2.29        2.33      1.36 o 
  -5   5   9       10.32       11.12      2.02 o 
  -4   5   9       23.67       23.19      2.01 o 
  -3   5   9       88.21       89.36      4.27 o 
  -2   5   9       56.39       57.41      3.89 o 
  -1   5   9        0.00        1.35      1.05 o 
   0   5   9        5.68        5.71      1.79 o 
   1   5   9       27.34       27.96      3.99 o 
   2   5   9        0.02       -0.42      1.68 o 
   3   5   9        4.05        8.83      3.15 o 
  -6   6   9       11.27       12.47      2.51 o 
  -5   6   9        0.22        1.40      1.27 o 
  -4   6   9       54.27       60.27      4.53 o 
  -3   6   9        0.02        1.39      1.01 o 
  -2   6   9       27.79       26.35      2.66 o 
  -1   6   9        3.04        3.61      1.36 o 
   0   6   9        5.56       10.93      3.36 o 
   1   6   9       15.79       17.24      4.20 o 
   2   6   9       31.28       35.52      4.83 o 
  -5   7   9        0.01        3.15      1.78 o 
  -4   7   9       21.32       22.69      2.90 o 
  -3   7   9       11.65       10.52      1.51 o 
  -2   7   9        2.36        2.31      2.52 o 
  -1   7   9       18.32       18.08      3.36 o 
   0   7   9        2.13        2.10      2.52 o 
   1   7   9       22.75       25.01      5.25 o 
  -3   8   9        4.99        4.83      1.49 o 
  -2   8   9       41.92       44.56      8.62 o 
  -1   8   9        7.65        7.57      3.15 o 
  -3 -11  10        0.10        1.26      1.11 o 
  -2 -11  10        1.74        4.53      1.77 o 
  -1 -11  10        0.18        0.33      1.16 o 
   0 -11  10        3.90        4.03      1.14 o 
   1 -11  10        6.99        6.18      1.27 o 
   2 -11  10        9.72        9.87      1.79 o 
  -4 -10  10        3.85        4.41      1.68 o 
  -3 -10  10       17.48       17.85      2.36 o 
  -2 -10  10        4.66        2.97      1.51 o 
  -1 -10  10       31.89       32.89      2.54 o 
   0 -10  10        0.98        1.84      0.98 o 
   1 -10  10        4.65        3.92      1.26 o 
   2 -10  10        0.03        1.75      1.04 o 
   3 -10  10        9.65        9.41      2.21 o 
  -5  -9  10        3.17        3.57      2.10 o 
  -4  -9  10        1.03        1.68      1.68 o 
  -3  -9  10        1.65        2.52      1.49 o 
  -2  -9  10       13.31       15.65      1.57 o 
  -1  -9  10       14.24       14.71      1.66 o 
   0  -9  10       84.60       93.09      4.49 o 
   1  -9  10      125.58      143.85      7.32 o 
   2  -9  10        8.16        9.10      1.29 o 
   3  -9  10       89.09      107.20      9.88 o 
   4  -9  10        5.12        3.98      2.10 o 
  -6  -8  10        6.42        4.62      3.78 o 
  -5  -8  10        4.29        5.68      2.73 o 
  -4  -8  10        0.95        3.99      2.31 o 
  -3  -8  10       29.13       29.90      2.10 o 
  -2  -8  10       11.02        9.99      1.32 o 
  -1  -8  10        0.02        1.41      1.10 o 
   0  -8  10        8.47       12.40      1.39 o 
   1  -8  10       41.57       43.55      2.53 o 
   2  -8  10       36.63       46.60      3.62 o 
   3  -8  10        1.25        2.38      1.41 o 
   4  -8  10        2.80        3.78      1.56 o 
   5  -8  10        2.37        1.05      1.01 o 
  -6  -7  10       31.09       25.85      6.73 o 
  -5  -7  10       12.22       13.24      3.99 o 
  -4  -7  10        1.08        1.10      0.77 o 
  -3  -7  10        0.72        0.58      0.81 o 
  -2  -7  10        3.22        5.14      1.21 o 
  -1  -7  10       27.64       30.80      1.75 o 
   0  -7  10        0.43        0.82      0.89 o 
   1  -7  10        0.02        2.62      1.46 o 
   2  -7  10        0.41        0.87      0.92 o 
   3  -7  10       78.69       70.14      6.06 o 
   4  -7  10        3.00        3.45      1.67 o 
   5  -7  10        5.39        5.02      1.56 o 
  -7  -6  10        0.15        1.26      1.89 o 
  -6  -6  10       16.09       11.77      5.04 o 
  -5  -6  10       38.66       36.12      3.99 o 
  -4  -6  10        0.56        0.86      0.73 o 
  -3  -6  10      103.77      102.09      3.78 o 
  -2  -6  10        1.81        1.28      0.89 o 
  -1  -6  10       39.26       36.26      1.96 o 
   0  -6  10        0.20        1.89      1.36 o 
   1  -6  10       50.42       43.68      2.36 o 
   2  -6  10        0.00        1.79      1.20 o 
   3  -6  10        7.84        7.84      1.77 o 
   4  -6  10        3.22        4.40      1.77 o 
   5  -6  10       19.29       17.30      3.89 o 
  -7  -5  10        2.66        2.52      1.68 o 
  -6  -5  10        3.56        4.38      1.41 o 
  -5  -5  10        2.44        4.41      1.31 o 
  -4  -5  10        1.54        2.84      1.04 o 
  -3  -5  10       13.93       12.20      1.68 o 
  -2  -5  10        5.56        7.51      1.37 o 
  -1  -5  10      377.26      318.12      6.83 o 
   0  -5  10        9.84       13.03      1.24 o 
   1  -5  10      342.60      302.96     11.76 o 
   2  -5  10       24.86       29.04      3.11 o 
   3  -5  10       37.03       32.53      3.74 o 
   4  -5  10        5.53        2.15      1.68 o 
   5  -5  10        0.07        1.50      1.51 o 
   6  -5  10        3.68        3.38      1.56 o 
  -7  -4  10        0.04        0.42      1.26 o 
  -6  -4  10        6.38        6.52      1.65 o 
  -5  -4  10        2.03        1.14      0.92 o 
  -4  -4  10        1.80        1.94      0.77 o 
  -3  -4  10       55.73       52.44      2.43 o 
  -2  -4  10       69.19       56.03      4.20 o 
  -1  -4  10      176.28      178.20      6.28 o 
   0  -4  10       27.08       15.70      1.99 o 
   1  -4  10       48.59       44.36      1.79 o 
   2  -4  10        5.64        5.68      1.92 o 
   3  -4  10       10.11        9.80      2.06 o 
   4  -4  10        9.20        7.88      2.00 o 
   5  -4  10        0.87        1.68      1.34 o 
   6  -4  10        1.31        1.32      1.05 o 
  -8  -3  10        0.02        0.63      0.84 o 
  -7  -3  10       11.67       11.14      3.78 o 
  -6  -3  10        0.51        1.28      1.36 o 
  -5  -3  10        3.67        4.09      1.31 o 
  -4  -3  10       39.94       39.36      2.36 o 
  -3  -3  10        3.06        3.66      0.92 o 
  -2  -3  10       75.01       75.55      3.34 o 
  -1  -3  10       11.26        9.24      1.72 o 
   0  -3  10       83.06       85.58      3.06 o 
   1  -3  10        2.38        2.28      1.11 o 
   2  -3  10       39.35       44.29      3.89 o 
   3  -3  10       30.70       36.62      5.04 o 
   4  -3  10        0.37        1.57      1.26 o 
   5  -3  10       35.11       48.76      5.89 o 
   6  -3  10        0.02        1.68      1.04 o 
  -8  -2  10        0.07        1.77      1.21 o 
  -7  -2  10       31.39       28.32      3.77 o 
  -6  -2  10       15.40       15.43      2.61 o 
  -5  -2  10        6.81        7.07      1.71 o 
  -4  -2  10       16.52       17.74      2.40 o 
  -3  -2  10       85.60       82.82      2.56 o 
  -2  -2  10      301.66      307.71      5.00 o 
  -1  -2  10        0.62        0.83      0.62 o 
   0  -2  10       12.45       12.14      2.61 o 
   1  -2  10      234.85      239.19      7.81 o 
   2  -2  10      173.30      174.96      5.57 o 
   3  -2  10      112.32      114.47      5.36 o 
   4  -2  10        6.46        5.99      1.71 o 
   5  -2  10        5.61        6.52      2.31 o 
   6  -2  10        6.74        3.94      2.21 o 
  -8  -1  10        2.34        1.71      1.11 o 
  -7  -1  10       17.62       17.00      2.15 o 
  -6  -1  10       15.98       14.21      1.92 o 
  -5  -1  10      249.65      266.31     11.14 o 
  -4  -1  10      165.11      176.32      5.72 o 
  -3  -1  10      565.76      588.41      6.98 o 
  -2  -1  10      717.15      744.84      8.35 o 
  -1  -1  10      419.13      412.78      7.49 o 
   0  -1  10       60.12       66.41      5.99 o 
   1  -1  10       82.81       84.29      5.57 o 
   2  -1  10        4.22        3.87      1.79 o 
   3  -1  10        5.98        6.64      1.67 o 
   4  -1  10       17.59       21.77      3.68 o 
   5  -1  10       13.09       11.14      2.52 o 
  -8   0  10        2.13        3.01      1.47 o 
  -7   0  10       33.57       32.65      3.17 o 
  -6   0  10       12.29       12.81      2.00 o 
  -5   0  10      214.24      228.76      6.83 o 
  -4   0  10      174.83      177.07      5.49 o 
  -3   0  10      345.73      343.55      7.03 o 
  -2   0  10       11.78       10.03      1.10 o 
  -1   0  10        1.31        0.92      0.49 o 
   0   0  10      255.18      261.23      5.87 o 
   1   0  10        3.02        1.70      1.41 o 
   2   0  10      147.30      154.87      6.75 o 
   3   0  10       14.63       15.99      2.02 o 
   4   0  10        1.87        3.11      1.70 o 
   5   0  10        0.05        0.63      2.31 o 
  -8   1  10        0.78        1.58      1.26 o 
  -7   1  10        0.79        1.47      2.10 o 
  -6   1  10        8.09        5.69      1.41 o 
  -5   1  10       73.15       77.49      3.64 o 
  -4   1  10        9.40       13.44      1.85 o 
  -3   1  10      154.62      156.58      3.98 o 
  -2   1  10        5.18        5.97      0.93 o 
  -1   1  10       21.62       19.08      1.70 o 
   0   1  10        1.20        2.40      1.26 o 
   1   1  10       21.64       19.74      2.00 o 
   2   1  10        3.92        5.95      1.61 o 
   3   1  10        2.19        2.81      1.41 o 
   4   1  10       86.32       96.46      6.16 o 
   5   1  10        5.93        5.89      2.52 o 
  -8   2  10        1.27        3.06      1.43 o 
  -7   2  10        1.63        3.57      2.10 o 
  -6   2  10        5.72        5.77      1.70 o 
  -5   2  10        5.66        4.21      1.46 o 
  -4   2  10        0.31        0.32      1.36 o 
  -3   2  10      107.70      114.55      4.14 o 
  -2   2  10       96.32       97.28      2.88 o 
  -1   2  10       31.38       27.38      1.47 o 
   0   2  10        7.13        4.41      1.26 o 
   1   2  10        0.09        1.37      1.04 o 
   2   2  10       57.45       61.06      3.38 o 
   3   2  10        0.59        1.54      1.13 o 
   4   2  10        0.74        2.10      1.89 o 
  -7   3  10       23.50       20.82      2.93 o 
  -6   3  10       58.99       67.99      6.94 o 
  -5   3  10        0.01        1.73      1.31 o 
  -4   3  10      100.14      102.27      4.83 o 
  -3   3  10        5.27        5.30      1.31 o 
  -2   3  10       19.17       18.45      1.49 o 
  -1   3  10      119.65      104.97      3.56 o 
   0   3  10       14.35       14.62      1.70 o 
   1   3  10       11.42       11.44      1.62 o 
   2   3  10        5.59        5.01      1.30 o 
   3   3  10        3.64        5.68      2.31 o 
   4   3  10        0.17        1.68      2.52 o 
  -7   4  10       11.26        9.84      2.36 o 
  -6   4  10        0.03        0.67      1.24 o 
  -5   4  10       35.42       36.44      3.78 o 
  -4   4  10        9.55        8.29      1.61 o 
  -3   4  10        0.01        1.19      0.82 o 
  -2   4  10       10.79        7.55      1.20 o 
  -1   4  10        0.69        1.61      1.26 o 
   0   4  10       27.47       25.73      2.45 o 
   1   4  10       22.25       20.46      1.92 o 
   2   4  10       12.79       15.34      3.57 o 
   3   4  10        3.87        3.36      1.68 o 
  -6   5  10        3.04        2.43      1.61 o 
  -5   5  10        7.19        9.80      2.06 o 
  -4   5  10        0.88        0.84      2.31 o 
  -3   5  10        6.84        4.46      1.31 o 
  -2   5  10       16.60       17.86      2.30 o 
  -1   5  10       22.97       25.72      2.60 o 
   0   5  10        5.12        5.07      1.16 o 
   1   5  10        2.09        5.04      2.94 o 
   2   5  10      100.61      113.92     10.93 o 
  -5   6  10        0.37        1.66      1.56 o 
  -4   6  10        1.55        3.57      2.10 o 
  -3   6  10        0.09        0.45      0.80 o 
  -2   6  10       51.90       55.90      4.07 o 
  -1   6  10        0.01        1.26      1.19 o 
   0   6  10       26.35       27.75      3.78 o 
   1   6  10       31.52       36.57      5.25 o 
  -4   7  10        2.22        1.19      1.11 o 
  -3   7  10        4.62        3.76      1.26 o 
  -2   7  10        4.39        2.61      1.16 o 
  -1   7  10       27.72       26.90      5.89 o 
  -2 -11  11        0.08        1.85      1.26 o 
  -1 -11  11       14.35        9.95      1.71 o 
   0 -11  11       19.25       20.19      2.18 o 
   1 -11  11       11.99        8.50      1.78 o 
  -4 -10  11        3.95        4.62      2.31 o 
  -3 -10  11       10.76        9.64      1.70 o 
  -2 -10  11        8.14        9.52      1.70 o 
  -1 -10  11        0.20        0.58      0.83 o 
   0 -10  11        6.60        6.85      1.27 o 
   1 -10  11        4.97        5.25      1.41 o 
   2 -10  11        3.16        3.20      1.82 o 
   3 -10  11       24.90       20.90      5.36 o 
  -5  -9  11        1.27        2.94      2.10 o 
  -4  -9  11        9.34       11.77      3.15 o 
  -3  -9  11       10.64        6.94      1.49 o 
  -2  -9  11       16.39       16.00      1.57 o 
  -1  -9  11      124.57      138.69      6.51 o 
   0  -9  11       43.45       41.07      2.86 o 
   1  -9  11       42.25       55.63      3.90 o 
   2  -9  11       55.63       60.50      4.81 o 
   3  -9  11        7.65        3.73      1.41 o 
   4  -9  11        0.13        1.62      0.96 o 
  -6  -8  11        0.35        0.84      1.05 o 
  -5  -8  11        6.50        7.15      2.52 o 
  -4  -8  11        2.31        4.41      2.10 o 
  -3  -8  11       16.15       15.87      1.45 o 
  -2  -8  11        0.01        1.70      0.98 o 
  -1  -8  11      142.50      151.10      6.51 o 
   0  -8  11        6.84       11.77      1.41 o 
   1  -8  11       39.78       39.57      2.83 o 
   2  -8  11        0.11        3.12      1.56 o 
   3  -8  11        1.26        1.33      1.31 o 
   4  -8  11        1.69        3.11      1.40 o 
  -6  -7  11        0.32        1.26      1.68 o 
  -5  -7  11       15.00       12.40      4.20 o 
  -4  -7  11        0.00        0.27      0.81 o 
  -3  -7  11       16.52       13.90      1.64 o 
  -2  -7  11        5.12        2.54      0.90 o 
  -1  -7  11       85.70       95.15      2.84 o 
   0  -7  11       18.34       17.97      1.55 o 
   1  -7  11      122.78      125.90      7.33 o 
   2  -7  11        4.71        5.75      1.91 o 
   3  -7  11        1.90        1.68      1.16 o 
   4  -7  11        0.48        0.78      1.05 o 
   5  -7  11       11.00       14.50      3.78 o 
  -6  -6  11        2.20        3.78      3.57 o 
  -5  -6  11        1.66        0.98      0.86 o 
  -4  -6  11       18.04       17.62      3.57 o 
  -3  -6  11      100.21       97.07      5.95 o 
  -2  -6  11       33.38       40.80      3.59 o 
  -1  -6  11       68.19       66.52      3.36 o 
   0  -6  11        5.33        4.22      0.85 o 
   1  -6  11        8.45        4.51      1.85 o 
   2  -6  11       11.60       14.62      2.45 o 
   3  -6  11       32.48       34.20      6.52 o 
   4  -6  11        0.08        1.79      1.43 o 
   5  -6  11        1.49        0.97      1.05 o 
  -7  -5  11        0.10        0.63      1.05 o 
  -6  -5  11       16.20       12.49      2.33 o 
  -5  -5  11       39.54       38.72      3.78 o 
  -4  -5  11        8.89       10.96      1.97 o 
  -3  -5  11      228.40      212.69      6.67 o 
  -2  -5  11       46.39       55.83      3.61 o 
  -1  -5  11      216.89      193.33      4.47 o 
   0  -5  11       22.67       22.58      2.17 o 
   1  -5  11        2.41        1.19      1.11 o 
   2  -5  11        6.90        8.77      2.32 o 
   3  -5  11        6.06        7.60      2.22 o 
   4  -5  11        1.85        2.73      1.40 o 
  -7  -4  11        7.33        4.76      3.05 o 
  -6  -4  11       29.24       26.86      3.63 o 
  -5  -4  11       98.17      101.76      5.57 o 
  -4  -4  11      114.82      111.73      3.72 o 
  -3  -4  11      162.61      162.23      3.99 o 
  -2  -4  11       18.45       16.21      3.07 o 
  -1  -4  11        9.76        5.86      1.20 o 
   0  -4  11        0.00        1.00      0.69 o 
   1  -4  11       10.84       10.22      2.84 o 
   2  -4  11        2.14        3.09      1.46 o 
   3  -4  11        1.94        3.31      1.41 o 
   4  -4  11       10.29        8.41      2.94 o 
   5  -4  11        0.20        1.47      1.19 o 
  -7  -3  11       13.07        9.99      2.10 o 
  -6  -3  11       23.72       22.60      3.89 o 
  -5  -3  11        1.75        1.14      0.78 o 
  -4  -3  11        3.32        2.84      1.19 o 
  -3  -3  11        1.67        0.84      0.50 o 
  -2  -3  11        0.70        1.22      0.77 o 
  -1  -3  11       14.70       14.26      1.90 o 
   0  -3  11        4.14        4.55      1.71 o 
   1  -3  11        2.51        1.42      1.16 o 
   2  -3  11        0.66        2.54      1.61 o 
   3  -3  11        4.66        5.91      2.00 o 
   4  -3  11        2.11        1.18      1.16 o 
   5  -3  11        5.17        3.57      2.10 o 
  -8  -2  11        1.31        0.58      0.89 o 
  -7  -2  11        6.91        9.00      1.77 o 
  -6  -2  11       12.58       13.61      2.68 o 
  -5  -2  11       57.41       57.40      4.35 o 
  -4  -2  11       57.11       66.42      6.10 o 
  -3  -2  11        0.48        1.13      0.62 o 
  -2  -2  11       69.09       73.16      2.99 o 
  -1  -2  11       70.37       66.36      2.56 o 
   0  -2  11       89.82       86.07      5.04 o 
   1  -2  11       24.07       25.26      3.13 o 
   2  -2  11       12.57       12.40      2.83 o 
   3  -2  11        5.22        5.23      1.77 o 
   4  -2  11       48.50       54.14     11.25 o 
   5  -2  11        4.35        4.62      2.31 o 
  -8  -1  11        0.02        0.74      0.96 o 
  -7  -1  11       75.41       72.56      5.20 o 
  -6  -1  11      129.53      141.28     13.98 o 
  -5  -1  11       89.39       90.98      4.60 o 
  -4  -1  11      239.22      241.15     12.82 o 
  -3  -1  11      117.24      115.60      6.52 o 
  -2  -1  11        0.22        1.13      0.66 o 
  -1  -1  11       41.80       40.42      3.24 o 
   0  -1  11       17.90       18.56      2.73 o 
   1  -1  11        2.33        2.21      1.49 o 
   2  -1  11        0.16        0.80      1.05 o 
   3  -1  11       16.30       14.32      2.42 o 
   4  -1  11        0.19        1.23      1.01 o 
   5  -1  11        0.02        1.90      1.27 o 
  -8   0  11       22.31       16.61      4.41 o 
  -7   0  11       88.27       89.02      5.68 o 
  -6   0  11       76.32       84.45      5.94 o 
  -5   0  11       88.20       87.10      5.04 o 
  -4   0  11       13.94       13.94      2.42 o 
  -3   0  11        0.25        1.06      1.26 o 
  -2   0  11       42.94       43.92      2.57 o 
  -1   0  11       30.88       29.52      2.21 o 
   0   0  11       56.85       55.91      3.41 o 
   1   0  11       63.97       67.58      3.12 o 
   2   0  11        7.15        6.64      2.00 o 
   3   0  11        6.33        6.25      1.46 o 
   4   0  11       10.81       11.41      1.93 o 
  -7   1  11       37.32       34.77      3.04 o 
  -6   1  11       12.32       11.46      1.85 o 
  -5   1  11        9.19        8.00      1.75 o 
  -4   1  11        0.90        2.04      2.10 o 
  -3   1  11        3.54        3.85      1.32 o 
  -2   1  11        2.42        1.61      0.81 o 
  -1   1  11        5.83        6.59      1.36 o 
   0   1  11        1.37        1.52      1.36 o 
   1   1  11        0.17        1.06      1.11 o 
   2   1  11       61.57       68.35      4.37 o 
   3   1  11       14.27       15.24      2.08 o 
   4   1  11       45.46       44.14      5.46 o 
  -7   2  11        0.18       -0.32      1.04 o 
  -6   2  11        1.23        1.05      1.68 o 
  -5   2  11       18.48       17.32      2.42 o 
  -4   2  11       29.77       33.14      2.90 o 
  -3   2  11        0.00        0.94      1.79 o 
  -2   2  11        5.79        7.76      1.04 o 
  -1   2  11        7.36       10.98      2.31 o 
   0   2  11       27.50       30.44      2.51 o 
   1   2  11       22.57       27.11      3.36 o 
   2   2  11       25.23       27.15      2.72 o 
   3   2  11       29.93       34.89      4.20 o 
   4   2  11       16.71       16.18      4.62 o 
  -7   3  11        0.12        1.02      1.01 o 
  -6   3  11       12.42       11.86      3.26 o 
  -5   3  11       10.92       11.23      2.12 o 
  -4   3  11        8.55        8.91      2.06 o 
  -3   3  11       29.12       24.60      2.78 o 
  -2   3  11       22.73       22.61      2.21 o 
  -1   3  11       17.52       19.49      2.23 o 
   0   3  11        7.01        5.02      1.41 o 
   1   3  11        6.36        3.57      1.89 o 
   2   3  11        0.00        0.63      1.68 o 
   3   3  11        4.98        6.10      2.52 o 
  -6   4  11        1.95        1.78      1.56 o 
  -5   4  11        0.15        0.84      1.01 o 
  -4   4  11        3.56        2.31      2.52 o 
  -3   4  11        4.54        4.03      0.99 o 
  -2   4  11       18.49       18.27      2.15 o 
  -1   4  11       11.71       13.99      1.77 o 
   0   4  11        1.68        1.84      1.36 o 
   2   4  11       20.91       21.65      3.57 o 
  -5   5  11        0.08        2.00      1.56 o 
  -4   5  11        2.32        2.00      1.34 o 
  -3   5  11        3.21        3.47      1.19 o 
  -2   5  11       11.51        7.04      1.49 o 
  -1   5  11        0.67        2.09      1.36 o 
   0   5  11       99.93      117.29      7.78 o 
   1   5  11       13.66        8.62      2.94 o 
  -4   6  11        4.88        5.04      2.10 o 
  -3   6  11        3.25        2.97      1.16 o 
  -2   6  11        0.27        0.84      1.04 o 
  -1   6  11       88.15       89.75     15.55 o 
   0   6  11       19.72       23.75      5.68 o 
  -3 -10  12        0.83        1.26      1.89 o 
  -2 -10  12        1.85        2.72      1.26 o 
  -1 -10  12        4.18        5.77      1.27 o 
   0 -10  12        0.07        0.77      0.76 o 
   1 -10  12       26.71       23.76      2.94 o 
   2 -10  12        4.29        2.30      1.94 o 
  -3  -9  12       74.22       84.92      6.10 o 
  -2  -9  12       24.98       22.79      2.36 o 
  -1  -9  12       19.17       23.37      2.04 o 
   0  -9  12        0.00        1.52      0.91 o 
   1  -9  12        0.23        0.82      1.59 o 
   2  -9  12       37.71       40.06     11.14 o 
   3  -9  12        2.43        1.89      1.41 o 
  -5  -8  12       13.61       12.19      5.68 o 
  -4  -8  12        8.01       11.56      6.31 o 
  -3  -8  12       45.85       39.86      3.93 o 
  -2  -8  12       20.79       26.50      2.26 o 
  -1  -8  12        0.18        0.65      0.88 o 
   0  -8  12        2.88        3.48      0.96 o 
   1  -8  12       20.22       24.33      3.53 o 
   2  -8  12        0.70        2.86      1.91 o 
   3  -8  12       47.91       50.24      5.89 o 
  -6  -7  12        2.19        0.63      1.26 o 
  -5  -7  12        4.36        4.20      2.31 o 
  -4  -7  12        4.16        3.99      1.89 o 
  -3  -7  12        7.27        7.35      1.34 o 
  -2  -7  12        7.26        6.59      1.42 o 
  -1  -7  12        0.62        1.30      0.67 o 
   0  -7  12        3.92        3.20      0.90 o 
   1  -7  12        7.99        8.75      2.10 o 
   2  -7  12        1.50        2.01      1.56 o 
   3  -7  12       23.07       27.06      5.04 o 
   4  -7  12        4.10        3.98      1.89 o 
  -6  -6  12        7.73        5.25      2.94 o 
  -5  -6  12       11.50        8.62      1.88 o 
  -4  -6  12        0.06        1.02      1.11 o 
  -3  -6  12        3.23        2.99      0.88 o 
  -2  -6  12       14.42       11.97      1.97 o 
  -1  -6  12       37.02       29.69      2.99 o 
   0  -6  12        1.62        4.93      1.77 o 
   1  -6  12       86.74       86.18      7.16 o 
   2  -6  12        0.02        2.77      1.75 o 
   3  -6  12        4.93        7.29      2.00 o 
   4  -6  12        5.88        8.41      3.36 o 
  -7  -5  12       35.83       24.38      7.99 o 
  -6  -5  12        5.40        4.87      1.71 o 
  -5  -5  12       78.31       78.47      5.13 o 
  -4  -5  12        0.34        1.26      1.04 o 
  -3  -5  12       87.60       70.30      5.77 o 
  -2  -5  12        1.21        2.58      0.81 o 
  -1  -5  12        2.51        1.88      0.78 o 
   0  -5  12       14.60       12.52      2.22 o 
   1  -5  12        5.84        4.50      1.82 o 
   2  -5  12        0.27        0.66      1.41 o 
   3  -5  12       40.33       39.59      4.83 o 
   4  -5  12        1.93        2.16      1.58 o 
  -7  -4  12       37.81       29.94      3.64 o 
  -6  -4  12       15.93       14.46      2.78 o 
  -5  -4  12       35.01       29.30      3.93 o 
  -4  -4  12        1.37        2.03      0.94 o 
  -3  -4  12        0.50        1.00      0.54 o 
  -2  -4  12       12.38       10.99      2.04 o 
  -1  -4  12       34.07       31.58      1.76 o 
   0  -4  12        3.56        3.53      1.79 o 
   1  -4  12       14.55       11.46      2.17 o 
   2  -4  12        1.71        3.20      1.67 o 
   3  -4  12        1.10        1.68      1.50 o 
   4  -4  12        3.96        3.57      1.46 o 
  -7  -3  12       15.02       11.20      2.35 o 
  -6  -3  12        0.04        0.94      0.84 o 
  -5  -3  12        3.46        2.09      1.26 o 
  -4  -3  12        7.55        8.00      1.71 o 
  -3  -3  12        3.98        3.13      1.03 o 
  -2  -3  12       66.50       70.86      3.39 o 
  -1  -3  12        6.93        6.60      2.10 o 
   0  -3  12       76.94       82.38      4.13 o 
   1  -3  12       38.56       42.29      4.43 o 
   2  -3  12       13.45       13.93      2.68 o 
   3  -3  12       41.83       52.56      6.31 o 
   4  -3  12       20.09       23.04      4.83 o 
  -7  -2  12        3.97        3.24      1.21 o 
  -6  -2  12        8.58       10.48      1.97 o 
  -5  -2  12        7.91        7.18      2.15 o 
  -4  -2  12        8.76        9.01      2.15 o 
  -3  -2  12       91.86      101.19      3.74 o 
  -2  -2  12        0.07        0.40      0.57 o 
  -1  -2  12       89.20       98.58      4.75 o 
   0  -2  12       33.80       34.01      3.59 o 
   1  -2  12        0.00        0.59      1.37 o 
   2  -2  12       46.90       48.70      4.59 o 
   3  -2  12        0.00        1.89      1.49 o 
   4  -2  12       20.76       18.60      4.94 o 
  -7  -1  12       48.40       45.44      5.25 o 
  -6  -1  12       52.17       54.34      4.30 o 
  -5  -1  12      184.43      214.81      8.20 o 
  -4  -1  12        0.37        0.40      0.89 o 
  -3  -1  12      136.85      137.52      2.94 o 
  -2  -1  12        1.10        2.28      0.82 o 
  -1  -1  12       19.87       22.72      4.52 o 
   0  -1  12       11.05        9.60      2.22 o 
   1  -1  12       20.88       22.45      3.68 o 
   2  -1  12        5.52        5.08      1.91 o 
   3  -1  12        1.11        2.51      1.85 o 
   4  -1  12       10.24        8.93      1.70 o 
  -7   0  12       63.62       60.33     11.35 o 
  -6   0  12        0.33        2.88      1.41 o 
  -5   0  12       25.07       27.45      3.11 o 
  -4   0  12       59.27       68.54      5.46 o 
  -3   0  12       94.22       94.97      4.19 o 
  -2   0  12      107.31      107.60      3.53 o 
  -1   0  12       28.07       29.59      2.32 o 
   0   0  12        5.27        5.44      1.56 o 
   1   0  12       36.95       36.80      3.02 o 
   2   0  12       10.06       11.27      1.85 o 
   3   0  12       11.28       10.86      2.00 o 
   4   0  12       21.59       24.67      3.71 o 
  -7   1  12        0.10        0.74      1.04 o 
  -6   1  12       31.47       36.19      3.04 o 
  -5   1  12        0.02        0.84      1.41 o 
  -4   1  12       12.82       12.51      1.78 o 
  -3   1  12       14.28       15.55      1.47 o 
  -2   1  12        0.35        1.64      1.21 o 
  -1   1  12        0.34        1.42      1.11 o 
   0   1  12      108.55      114.76      9.04 o 
   1   1  12       24.27       29.39      2.75 o 
   2   1  12      125.09      137.44      8.17 o 
   3   1  12       19.46       19.98      2.38 o 
  -6   2  12        0.13        1.45      1.21 o 
  -5   2  12        1.33        2.25      1.61 o 
  -4   2  12       15.14       17.24      2.94 o 
  -3   2  12        2.29        2.33      0.78 o 
  -2   2  12        6.72        7.00      1.40 o 
  -1   2  12       40.83       43.28      3.49 o 
   0   2  12       12.48       13.15      1.92 o 
   1   2  12       17.20       20.27      2.45 o 
   2   2  12        0.01        0.92      1.05 o 
   3   2  12        4.25        3.99      1.89 o 
  -6   3  12       10.33       11.14      2.68 o 
  -5   3  12        1.13        2.67      1.56 o 
  -4   3  12        5.88        4.71      2.42 o 
  -3   3  12       10.97        9.19      1.77 o 
  -2   3  12        0.11        1.87      1.46 o 
  -1   3  12       14.03       18.43      2.36 o 
   0   3  12        0.27        1.00      1.31 o 
   1   3  12       61.98       65.49      3.86 o 
   2   3  12        0.95        2.31      2.31 o 
  -5   4  12        0.13        1.61      1.26 o 
  -4   4  12        9.72        8.20      2.52 o 
  -3   4  12        6.80        9.07      1.70 o 
  -2   4  12        6.95        6.19      1.51 o 
  -1   4  12        3.63        5.37      1.67 o 
   0   4  12        5.57        5.58      1.56 o 
   1   4  12        0.02       -0.21      1.47 o 
  -4   5  12        4.04        7.57      3.36 o 
  -3   5  12        4.46        6.10      2.10 o 
  -2   5  12      296.25      331.68      9.88 o 
  -1   5  12       25.13       23.88      3.77 o 
   0   5  12      326.81      363.42     59.27 o 
  -2 -10  13        0.03        0.54      0.81 o 
  -1 -10  13       41.40       38.37      5.41 o 
   0 -10  13        7.36        6.52      2.94 o 
  -3  -9  13       24.73       21.02     10.93 o 
  -2  -9  13        0.87        1.48      0.97 o 
  -1  -9  13        7.76        9.23      1.31 o 
   0  -9  13        1.27        1.35      1.16 o 
   1  -9  13        0.07        0.84      1.16 o 
   2  -9  13        6.66        4.98      2.02 o 
  -4  -8  13        0.15        1.05      1.47 o 
  -3  -8  13        0.00        0.63      0.63 o 
  -2  -8  13        1.92        2.03      0.75 o 
  -1  -8  13        5.75        5.88      1.15 o 
   0  -8  13        0.62        2.21      1.49 o 
   1  -8  13       25.21       29.11      4.10 o 
   2  -8  13       17.54       16.61      3.89 o 
  -5  -7  13        5.62        5.25      2.73 o 
  -4  -7  13        0.06        0.84      1.05 o 
  -3  -7  13        4.70        3.60      1.37 o 
  -2  -7  13        5.50        5.82      1.20 o 
  -1  -7  13        8.60        5.46      1.13 o 
   0  -7  13        6.48        6.28      2.21 o 
   1  -7  13        8.41        8.23      2.08 o 
   2  -7  13        9.65        6.19      1.97 o 
   3  -7  13      148.22      165.07     29.43 o 
  -6  -6  13        1.46        1.47      1.89 o 
  -5  -6  13       10.55        9.25      4.62 o 
  -4  -6  13        1.37        1.26      2.31 o 
  -3  -6  13        7.77        6.58      1.78 o 
  -2  -6  13       21.91       22.73      2.66 o 
  -1  -6  13       46.89       48.68      4.82 o 
   0  -6  13        4.49        3.19      1.40 o 
   1  -6  13        1.76        2.37      1.36 o 
   2  -6  13       16.99       18.81      2.81 o 
   3  -6  13       13.93       12.75      2.68 o 
  -6  -5  13        1.22        0.98      0.86 o 
  -5  -5  13       30.44       24.88      3.30 o 
  -4  -5  13        5.91        5.98      1.58 o 
  -3  -5  13        7.81        4.58      1.41 o 
  -2  -5  13        1.04        2.08      0.84 o 
  -1  -5  13       13.50       11.16      2.16 o 
   0  -5  13        0.79        0.28      0.94 o 
   1  -5  13        2.29        1.73      1.36 o 
   2  -5  13        0.40        2.52      1.93 o 
   3  -5  13       65.27       67.99     14.29 o 
  -6  -4  13        0.76        1.46      0.89 o 
  -5  -4  13        8.79        7.49      1.92 o 
  -4  -4  13        0.65        0.84      0.78 o 
  -3  -4  13       31.55       27.32      3.30 o 
  -2  -4  13        4.91        5.33      1.23 o 
  -1  -4  13        1.16        1.35      1.05 o 
   0  -4  13       59.81       70.71      8.41 o 
   1  -4  13        0.59        0.93      1.11 o 
   2  -4  13       26.73       33.29      4.35 o 
   3  -4  13        1.48        4.31      1.93 o 
   4  -4  13       11.22       10.14      2.94 o 
  -7  -3  13        0.69        1.35      1.11 o 
  -6  -3  13        7.90        7.17      2.17 o 
  -5  -3  13        3.91        3.34      1.67 o 
  -4  -3  13       25.55       30.18      4.19 o 
  -3  -3  13        3.14        3.94      1.26 o 
  -2  -3  13        7.49        9.22      1.85 o 
  -1  -3  13       40.07       45.04      4.52 o 
   0  -3  13       38.56       45.79      5.46 o 
   1  -3  13       19.26       24.86      3.40 o 
   2  -3  13      160.46      192.87     17.24 o 
   3  -3  13        1.08        2.94      2.10 o 
   4  -3  13       12.04       12.40      3.57 o 
  -7  -2  13        1.41        3.20      1.56 o 
  -6  -2  13        1.31        1.05      1.47 o 
  -5  -2  13       21.12       19.12      2.15 o 
  -4  -2  13        1.65        2.15      0.98 o 
  -3  -2  13        8.44        6.83      2.42 o 
  -2  -2  13        0.03        1.19      0.98 o 
  -1  -2  13       46.47       49.22      4.20 o 
   0  -2  13       18.43       17.97      2.82 o 
   1  -2  13        6.89        8.30      2.53 o 
   2  -2  13       19.19       19.11      3.22 o 
   3  -2  13        8.90        7.11      1.93 o 
  -7  -1  13       68.42       67.56      9.98 o 
  -6  -1  13        3.82        1.77      1.31 o 
  -5  -1  13       10.18        8.88      1.70 o 
  -4  -1  13        0.12        2.10      2.31 o 
  -3  -1  13       16.40       19.38      2.52 o 
  -2  -1  13        1.11        2.28      0.92 o 
  -1  -1  13        4.18        2.31      0.94 o 
   0  -1  13        0.27        2.10      2.31 o 
   1  -1  13        8.94        7.08      1.77 o 
   2  -1  13       30.94       31.68      3.02 o 
   3  -1  13        0.00        1.50      1.26 o 
  -6   0  13        7.83        4.20      2.10 o 
  -5   0  13       10.09       10.98      2.06 o 
  -4   0  13        8.91        7.53      1.62 o 
  -3   0  13        2.74        2.94      2.31 o 
  -2   0  13       47.36       51.16      3.92 o 
  -1   0  13       57.25       59.72      4.53 o 
   0   0  13       10.76       14.53      1.92 o 
   1   0  13       12.13       12.82      2.06 o 
   2   0  13       36.68       36.82      4.15 o 
   3   0  13        3.18        3.47      1.34 o 
  -6   1  13        5.49        7.44      1.75 o 
  -5   1  13        1.84        2.00      1.19 o 
  -4   1  13        5.67        4.62      2.31 o 
  -3   1  13        0.35        3.78      2.73 o 
  -2   1  13      104.14      119.43      9.04 o 
  -1   1  13       16.26       19.49      2.30 o 
   0   1  13      140.81      156.31      8.88 o 
   1   1  13       12.15       12.28      1.70 o 
   2   1  13       23.38       23.03      3.89 o 
  -6   2  13        0.51        1.17      1.21 o 
  -5   2  13        9.01       10.94      2.21 o 
  -4   2  13        0.64        1.89      1.89 o 
  -3   2  13       43.11       50.66      5.89 o 
  -2   2  13        7.82        9.86      1.70 o 
  -1   2  13        1.09        3.37      1.67 o 
   0   2  13        0.16        1.16      1.04 o 
   1   2  13       12.88       12.13      2.52 o 
   2   2  13        6.03        5.04      2.10 o 
  -5   3  13        0.41        0.84      2.10 o 
  -4   3  13        1.99        0.63      1.89 o 
  -3   3  13       39.68       43.93      4.62 o 
  -2   3  13       12.08       13.24      2.52 o 
  -1   3  13       32.03       33.52      2.90 o 
   0   3  13        0.48        0.92      0.96 o 
   1   3  13        3.56        2.59      1.27 o 
  -4   4  13        1.78        2.31      1.68 o 
  -3   4  13        6.33        4.20      2.10 o 
  -2   4  13        0.00        1.47      1.34 o 
  -1   4  13        4.53        4.51      1.41 o 
  -2  -9  14        0.02        0.77      0.51 o 
  -1  -9  14       32.29       25.97      4.52 o 
   0  -9  14        1.70        1.47      1.32 o 
  -4  -8  14        7.42        5.46      2.94 o 
  -3  -8  14        4.36        4.62      1.89 o 
  -2  -8  14        8.53        6.66      1.77 o 
  -1  -8  14       34.74       36.60      4.83 o 
   0  -8  14       12.15       11.24      2.38 o 
   1  -8  14        1.32        1.82      1.31 o 
  -4  -7  14        5.30        3.15      3.57 o 
  -3  -7  14        0.02        0.32      0.58 o 
  -2  -7  14       28.51       26.13      4.20 o 
  -1  -7  14       78.22       86.26      6.83 o 
   0  -7  14        0.35        1.62      1.36 o 
   1  -7  14      274.74      319.76     20.60 o 
   2  -7  14       96.45       98.68     16.08 o 
  -5  -6  14       32.10       26.90      7.99 o 
  -4  -6  14        8.06        5.58      1.61 o 
  -3  -6  14       50.74       48.62      4.54 o 
  -2  -6  14        0.74        0.83      0.80 o 
  -1  -6  14        1.61        2.02      1.56 o 
   0  -6  14       21.84       21.02      3.43 o 
   1  -6  14        1.67        3.04      1.89 o 
   2  -6  14       31.45       31.23      6.83 o 
  -5  -5  14       21.02       17.81      3.99 o 
  -4  -5  14        0.17        2.09      0.96 o 
  -3  -5  14        9.67        6.96      1.91 o 
  -2  -5  14        5.38        4.30      1.79 o 
  -1  -5  14        7.96        7.06      2.22 o 
   0  -5  14        0.02        1.16      1.34 o 
   1  -5  14       70.05       71.76      6.60 o 
   2  -5  14        4.80        2.41      1.56 o 
   3  -5  14        0.45        1.26      1.41 o 
  -6  -4  14        2.82        1.51      1.16 o 
  -5  -4  14        5.49        3.74      1.97 o 
  -4  -4  14        7.95        5.89      2.94 o 
  -3  -4  14        0.12        0.38      0.59 o 
  -2  -4  14       47.78       59.00     11.98 o 
  -1  -4  14        4.96        6.04      2.29 o 
   0  -4  14        0.13        1.05      1.49 o 
   1  -4  14        6.47        9.50      2.12 o 
   2  -4  14        0.03        1.09      1.46 o 
   3  -4  14        0.15        1.38      1.41 o 
  -6  -3  14        6.97        6.73      1.77 o 
  -5  -3  14        1.92        2.05      1.36 o 
  -4  -3  14        0.86        1.33      0.94 o 
  -3  -3  14       26.66       32.37      4.41 o 
  -2  -3  14       30.49       35.66      8.72 o 
  -1  -3  14        7.14       11.06      2.52 o 
   0  -3  14       59.55       73.53     12.93 o 
   1  -3  14        1.36        2.45      1.50 o 
   2  -3  14        9.89        6.94      2.94 o 
   3  -3  14        0.84        1.18      1.56 o 
  -6  -2  14        0.03        0.57      1.21 o 
  -5  -2  14        1.17        1.22      1.11 o 
  -4  -2  14        5.26        4.20      1.40 o 
  -3  -2  14        6.77        6.52      2.94 o 
  -2  -2  14       69.05       71.46      7.15 o 
  -1  -2  14       23.10       23.22      6.62 o 
   0  -2  14       43.20       43.13      7.88 o 
   1  -2  14       44.42       40.87      7.57 o 
   2  -2  14        0.65        0.28      1.26 o 
  -6  -1  14        3.83        3.89      1.63 o 
  -5  -1  14        0.20        0.84      1.05 o 
  -4  -1  14        0.60        2.10      2.73 o 
  -3  -1  14       11.04       12.82      2.73 o 
  -2  -1  14        1.33        2.97      1.51 o 
  -1  -1  14       14.00       19.08      2.16 o 
   0  -1  14       20.64       19.59      2.27 o 
   1  -1  14       14.65       16.98      2.42 o 
   2  -1  14        1.89        0.91      1.16 o 
  -5   0  14        0.56        0.49      0.89 o 
  -4   0  14        2.88        4.20      2.52 o 
  -3   0  14        5.41        5.46      2.52 o 
  -2   0  14        5.65        3.93      1.33 o 
  -1   0  14        0.69        1.82      1.13 o 
   0   0  14       39.99       41.84      4.20 o 
   1   0  14       27.85       30.93      3.11 o 
   2   0  14        7.08        7.36      2.73 o 
  -5   1  14        0.02        1.26      2.31 o 
  -4   1  14      161.95      192.32     17.03 o 
  -3   1  14        7.34        7.15      2.52 o 
  -2   1  14      142.33      146.56      9.67 o 
  -1   1  14       20.98       23.41      2.73 o 
   0   1  14       17.63       19.22      2.45 o 
   1   1  14        0.00        0.85      1.11 o 
  -4   2  14        0.74        2.52      2.31 o 
  -3   2  14        0.04        1.05      1.68 o 
  -2   2  14        5.16        5.45      1.36 o 
  -1   2  14        0.98        0.78      1.11 o 
   0   2  14       31.82       35.19      4.90 o 
  -2   3  14       12.46        7.34      1.70 o 
  -1  -8  15        7.28        2.91      1.37 o 
  -3  -7  15       72.31       78.82     13.66 o 
  -2  -7  15       60.34       62.43      6.94 o 
  -1  -7  15      169.20      180.44     29.85 o 
   0  -7  15      133.35       85.97     28.17 o 
  -4  -6  15        1.85        0.49      0.56 o 
  -3  -6  15       10.40       10.51      3.36 o 
  -2  -6  15       31.45       34.47      4.83 o 
  -1  -6  15        0.45        0.21      1.05 o 
   0  -6  15        9.43       10.51      2.36 o 
   1  -6  15        1.87        4.69      1.70 o 
  -4  -5  15        3.12        1.89      1.68 o 
  -3  -5  15       41.97       46.24      4.83 o 
  -2  -5  15        1.72        1.75      1.68 o 
  -1  -5  15       46.82       55.41     16.08 o 
   0  -5  15        2.83        2.42      1.49 o 
   1  -5  15        0.44        1.89      1.49 o 
  -5  -4  15        0.50        0.92      0.89 o 
  -4  -4  15       17.44       18.71      3.99 o 
  -3  -4  15        3.09        3.57      2.73 o 
  -2  -4  15       10.03        6.52      1.85 o 
  -1  -4  15        1.98        1.68      1.89 o 
   0  -4  15        5.04        6.68      2.12 o 
   1  -4  15        2.13        2.73      1.34 o 
  -5  -3  15       24.15       23.33      5.46 o 
  -4  -3  15       31.18       38.04      5.46 o 
  -3  -3  15       10.68       14.50      3.78 o 
  -2  -3  15       43.23       53.79     18.50 o 
  -1  -3  15        0.37        1.42      0.97 o 
   0  -3  15        0.75        1.10      1.08 o 
   1  -3  15        1.32        1.52      1.31 o 
  -5  -2  15        2.21        2.10      2.10 o 
  -4  -2  15       15.13       17.24      3.78 o 
  -3  -2  15       25.58       28.38      3.78 o 
  -2  -2  15        1.66        0.70      0.77 o 
  -1  -2  15        1.23        1.41      0.92 o 
   0  -2  15        0.78        2.10      2.73 o 
   1  -2  15        7.99       10.51      3.36 o 
  -5  -1  15        1.61        4.20      2.52 o 
  -4  -1  15        0.00        2.31      2.10 o 
  -3  -1  15        0.74        0.00      1.68 o 
  -2  -1  15       10.27       10.17      2.10 o 
  -1  -1  15        0.22        1.00      1.05 o 
   0  -1  15        2.72        1.71      1.79 o 
   1  -1  15        1.77        1.68      1.40 o 
  -4   0  15        0.34        2.52      2.31 o 
  -3   0  15        5.72        4.83      2.31 o 
  -2   0  15        1.40        1.96      1.13 o 
  -1   0  15       27.16       30.18      3.04 o 
   0   0  15        3.09        3.09      1.56 o 
  -3   1  15       17.79       22.28      5.46 o 
  -2   1  15        1.50        2.10      2.10 o 
  -1   1  15        0.67        1.21      1.16 o 
  -1  -5  16        5.31        4.10      3.15 o 
  -2  -4  16       28.49       33.21      6.73 o 
  -1  -4  16        7.96        5.25      2.52 o 
  -2  -3  16        1.42        3.36      2.94 o 
  -1  -3  16        5.30        5.06      3.36 o 
  -3  -2  16        4.65        4.20      2.31 o 
  -2  -2  16       10.70        6.10      3.15 o 
  -1  -2  16        0.45        0.74      1.19 o 
                                                 
